# Supplementary material for: Desulfatiglans anilini Initiates Degradation of Aniline With the Production of Phenylphosphoamidate and 4-Aminobenzoate as Intermediates Through Synthases and Carboxylases From Different Gene Clusters
Source: Front Microbiol. 2020 Sep 4;11:2064. doi: 10.3389/fmicb.2020.02064 (PMC7500099; doi:10.3389/fmicb.2020.02064)
Supplement: Supplementary file 16 [file Table_1.XLSX]

## Sheet: raw data replicate 1
Accession	Description	ΣCoverage	Σ# Proteins	Σ# Unique Peptides	Σ# Peptides	Σ# PSMs	4-AB: Area	Aniline: Area	Benzoate: Area	Phenol: Area	Score 4-AB	Coverage 4-AB	# Peptides 4-AB	# PSM 4-AB	Score Aniline	Coverage Aniline	# Peptides Aniline	# PSM Aniline	Score Benzoate	Coverage Benzoate	# Peptides Benzoate	# PSM Benzoate	Score Phenol	Coverage Phenol	# Peptides Phenol	# PSM Phenol	# AAs	MW [kDa]	calc. pI
2527182486	H567DRAFT_02520 electron transfer flavoprotein alpha subunit apoprotein [Desulfobacterium anilini DSM 4660 : H567DRAFT_scaffold00016.16]	93.88	1	27	27	592	5.37502e+09	4.81161e+09	6.58161e+09	4.12859e+09	4481.87	59.02	18	102	7843.81	74.31	19	146	9344.8	89.91	24	171	9236.66	93.27	26	173	327	34.6228	4.93213
2527183825	H567DRAFT_03861 LSU ribosomal protein L12P [Desulfobacterium anilini DSM 4660 : H567DRAFT_scaffold00057.57]	92.19	1	13	13	125	3.67979e+08	5.23783e+08	1.42527e+09	1.50026e+09	128.016	19.53	3	6	938.133	42.97	5	19	1287.29	78.91	10	32	2145.26	89.84	12	68	128	13.5272	4.70361
2527181840	H567DRAFT_01874 Response regulator containing CheY-like receiver, AAA-type ATPase, and DNA-binding domains [Desulfobacterium anilini DSM 4660 : H567DRAFT_scaffold00009.9]	86.29	1	9	9	95	1.35884e+09	615591090	5.52833e+08	2.13648e+08	1680.7	70.16	7	40	497.064	33.87	3	13	1070.94	60.48	7	30	401.161	47.58	4	12	124	14.3442	4.57666
2527180367	H567DRAFT_00399 ketol-acid reductoisomerase [Desulfobacterium anilini DSM 4660 : H567DRAFT_scaffold00002.2]	85.51	1	24	24	1007	1.81028e+09	2.59565e+09	9531766530	8.88283e+09	1851.01	29.55	8	80	5067.55	61.93	15	163	15871.3	84.66	21	372	15631.7	85.51	24	392	352	38.7025	5.09717
2527182024	H567DRAFT_02058 2,3-dihydroxybenzoate-AMP ligase [Desulfobacterium anilini DSM 4660 : H567DRAFT_scaffold00010.10]	85.33	1	50	50	593	8.49353e+08	798861126	660307208	1.25535e+10	2336.29	32.61	15	60	2521.21	42.57	19	86	2809.49	39.31	17	73	13403.1	85.33	50	374	552	61.5547	6.37939
2527183232	fhs Formate-tetrahydrofolate ligase [Desulfobacterium anilini DSM 4660 : H567DRAFT_scaffold00032.32]	81.94	1	41	41	848	1.29186e+10	6.93235e+09	5.67659e+09	5.03694e+09	3166.4	39.18	24	119	7563.43	80.41	39	226	8977.64	81.09	39	246	9127.78	79.73	39	257	587	63.9401	6.55127
2527180030	H567DRAFT_00062 sulfide dehydrogenase (flavoprotein) subunit SudB [Desulfobacterium anilini DSM 4660 : H567DRAFT_scaffold00001.1]	81.65	1	25	25	436	3.206e+09	2.33192e+09	5.46746e+09	4.89682e+09	1352.35	35.25	13	58	2739.12	63.67	16	99	4378.31	70.86	18	134	4788.75	78.06	21	145	278	30.0255	7.03467
2527182774	H567DRAFT_02809 sulfate adenylyltransferase [Desulfobacterium anilini DSM 4660 : H567DRAFT_scaffold00021.21]	81.31	1	29	29	1321	1.89891e+10	1.71267e+10	18878192423	15553771553	6509.53	53.03	21	202	10293.2	66.16	27	339	11693.8	70.45	27	378	11571.5	81.31	28	402	396	43.9493	6.40479
2527183596	H567DRAFT_03632 glycine cleavage system H protein [Desulfobacterium anilini DSM 4660 : H567DRAFT_scaffold00044.44]	80	1	7	7	67	9.2788e+08	3.11734e+08	2.45131e+08	2.98954e+08	1114.7	61.38	4	25	454.228	23.45	3	13	419.763	40.69	3	12	714.281	80	7	17	145	16.1339	4.36084
2527182020	H567DRAFT_02054 carbon-monoxide dehydrogenase small subunit [Desulfobacterium anilini DSM 4660 : H567DRAFT_scaffold00010.10]	79.87	1	10	10	94	548927244	105932086	1.52333e+08	1.39146e+09	470.679	35.71	5	19	118.258	13.64	2	7	131.322	30.52	5	11	1934.74	79.87	10	57	154	16.4024	7.1958
2527180558	H567DRAFT_00590 thioredoxin [Desulfobacterium anilini DSM 4660 : H567DRAFT_scaffold00002.2]	79.44	1	8	8	102	3.07263e+09	2.52053e+09	2.76428e+09	2.08457e+09	886.397	56.07	6	24	844.686	62.62	7	26	873.772	79.44	8	23	1063.81	62.62	7	29	107	12.1772	5.24951
2527181740	H567DRAFT_01774 Nucleotide-binding universal stress protein, UspA family [Desulfobacterium anilini DSM 4660 : H567DRAFT_scaffold00008.8]	78.29	1	11	11	218	9.76361e+08	1.38952e+09	1.67668e+09	6.19446e+08	548.409	46.71	6	19	1540.48	69.08	9	53	2571.31	78.29	11	92	1503.7	78.29	11	54	152	16.7787	6.52197
2527182785	H567DRAFT_02820 dissimilatory adenylylsulfate reductase beta subunit [Desulfobacterium anilini DSM 4660 : H567DRAFT_scaffold00021.21]	77.93	1	9	9	513	3.82519e+09	1.53913e+10	1.47464e+10	2.16419e+10	744.04	31.72	4	41	4253.01	54.48	8	143	4312.51	77.93	9	141	5960.5	77.93	9	188	145	16.0807	6.12549
2527182016	H567DRAFT_02050 Response regulator containing CheY-like receiver, AAA-type ATPase, and DNA-binding domains [Desulfobacterium anilini DSM 4660 : H567DRAFT_scaffold00010.10]	77.71	1	11	11	160	1.05801e+09	8.81867e+08	6.9133e+08	6045215637	650.291	40.57	5	17	931.663	44	6	28	653.702	40	6	27	3100.06	77.71	11	88	175	19.8843	5.68115
2527181549	H567DRAFT_01582 chaperonin GroEL [Desulfobacterium anilini DSM 4660 : H567DRAFT_scaffold00006.6]	77.7	1	38	41	864	1659860659	3965138119	7.1269e+09	7.50331e+09	2632.99	31.08	17	98	5669.78	50.46	24	164	10548.8	69.29	34	265	13240.1	77.7	40	337	547	58.2064	5.17334
2527182788	H567DRAFT_02823 putative adenylylsulfate reductase-associated electron transfer protein QmoB [Desulfobacterium anilini DSM 4660 : H567DRAFT_scaffold00021.21]	76.28	1	55	55	950	3.79784e+09	3.11469e+09	2.52604e+09	1927001763	8257.66	54.04	37	215	10527.5	66.71	42	265	9647.45	66.58	42	236	9036.86	69.54	46	234	742	81.4847	5.24951
2527180821	H567DRAFT_00853 triosephosphate isomerase [Desulfobacterium anilini DSM 4660 : H567DRAFT_scaffold00003.3]	75.88	1	13	13	181	4.20028e+08	5.02835e+08	7.67666e+08	5.33567e+08	1366.22	28.02	7	35	1035.73	28.02	6	34	1385.74	61.87	10	45	2193.41	49.42	9	67	257	27.7302	6.0874
2527183108	H567DRAFT_03143 peroxiredoxin (alkyl hydroperoxide reductase subunit C) [Desulfobacterium anilini DSM 4660 : H567DRAFT_scaffold00028.28]	75.76	1	8	8	87	6.15347e+08	4.849e+08	0	5.14919e+07	898.789	57.58	6	34	1531.72	75.76	8	48					144.141	25	2	5	132	14.5694	6.31592
2527180183	H567DRAFT_00215 hypothetical protein [Desulfobacterium anilini DSM 4660 : H567DRAFT_scaffold00001.1]	75.17	1	8	8	154	1.99143e+09	1.3362e+09	1.38916e+09	1.18528e+09	1150.27	57.24	6	32	1190.67	63.45	6	37	1650	67.59	6	40	1762.71	74.48	7	45	145	16.241	6.31592
2527182025	H567DRAFT_02059 phenylphosphate carboxylase beta subunit (EC 6.4.1.-) [Desulfobacterium anilini DSM 4660 : H567DRAFT_scaffold00010.10]	74.79	1	30	33	719	1.51522e+09	8.82019e+08	8.77858e+08	1.81725e+10	2209.69	42.95	14	64	2728.75	45.3	15	73	2827.14	56.84	18	70	17547.2	74.79	33	512	468	52.2067	5.69385
2527183287	H567DRAFT_03322 hypothetical protein [Desulfobacterium anilini DSM 4660 : H567DRAFT_scaffold00033.33]	74.65	1	5	5	82	2.51869e+09	4.01217e+09	5735734145	3.78716e+09	289.931	52.11	3	16	413.24	63.38	4	21	518.74	63.38	4	23	465.32	74.65	5	22	71	7.85058	7.12256
2527183834	H567DRAFT_03870 acyl-CoA synthetase [Desulfobacterium anilini DSM 4660 : H567DRAFT_scaffold00058.58]	74.32	1	42	42	1266	2.57459e+10	2.29465e+10	1.09764e+08	8.32968e+07	22486.4	71.4	39	564	25210.6	70.31	39	634	1549.18	21.31	9	37	740.642	17.12	9	31	549	61.0781	5.64307
2527180372	H567DRAFT_00404 2-isopropylmalate synthase [Desulfobacterium anilini DSM 4660 : H567DRAFT_scaffold00002.2]	74.07	1	29	29	426	292117379	496363028	3.0852e+09	3.40299e+09	670.782	13.65	5	15	2004.24	32.94	12	58	6769.74	70.76	28	166	7428.83	74.07	29	187	513	55.3715	6.31592
2527179994	H567DRAFT_00026 methyltetrahydrofolate--corrinoid iron-sulfur protein Co-methyltransferase [Desulfobacterium anilini DSM 4660 : H567DRAFT_scaffold00001.1]	72.79	1	18	18	578	4.59286e+09	4.18528e+09	4.50568e+09	5348581497	4240.45	56.12	14	111	5322.14	68.71	16	123	5643.92	71.09	17	147	7632.55	72.79	17	197	294	32.5745	5.03369
2527182271	H567DRAFT_02305 peptidyl-prolyl cis-trans isomerase A (cyclophilin A) [Desulfobacterium anilini DSM 4660 : H567DRAFT_scaffold00013.13]	72.12	1	9	9	144	3.89724e+08	4.06019e+08	5.9232e+08	7.17256e+08	202.996	24.24	3	22	721.818	37.58	4	35	798.434	62.42	7	46	926.679	72.12	9	41	165	18.0002	6.80029
2527180625	H567DRAFT_00657 heterodisulfide reductase subunit A [Desulfobacterium anilini DSM 4660 : H567DRAFT_scaffold00002.2]	72.09	1	44	45	855	2.61675e+09	1.76458e+09	1.67348e+09	2.03212e+09	5156.25	43.96	27	152	7445.12	59.78	36	206	7334.31	64.4	38	223	9867.53	70.22	41	274	910	97.1966	5.93506
2527182485	H567DRAFT_02519 electron transfer flavoprotein beta subunit [Desulfobacterium anilini DSM 4660 : H567DRAFT_scaffold00016.16]	71.59	1	14	14	464	6.54899e+09	3.63336e+09	3814306228	3.28182e+09	5252.46	61.74	11	107	4918.64	71.59	14	119	4747.34	61.36	11	114	5294.75	65.15	12	124	264	27.8912	6.40479
2527182642	H567DRAFT_02676 glutaryl-CoA dehydrogenase (non-decarboxylating) [Desulfobacterium anilini DSM 4660 : H567DRAFT_scaffold00019.19]	71.58	1	23	23	620	3.49637e+09	3.29127e+09	4.21518e+09	4.75042e+09	4564.3	51.68	17	107	5550.71	60.72	18	137	7940.18	70.28	20	182	8932.05	70.28	21	194	387	42.6552	5.17334
2527182377	H567DRAFT_02411 Benzoyl-CoA reductase/2-hydroxyglutaryl-CoA dehydratase subunit, BcrC/BadD/HgdB [Desulfobacterium anilini DSM 4660 : H567DRAFT_scaffold00015.15]	71.53	1	27	27	457	2.6062e+09	1.9433e+09	5.46941e+09	2628381714	2180.99	34.35	14	56	3823.39	48.71	17	87	6798.01	69.88	26	182	4987.39	58.82	21	132	425	47.271	5.04639
2527182641	H567DRAFT_02675 glutaconyl-CoA decarboxylase alpha subunit (EC 4.1.1.70) [Desulfobacterium anilini DSM 4660 : H567DRAFT_scaffold00019.19]	70.88	1	35	35	849	5.7273e+09	3.11409e+09	5112569717	4.97503e+09	8267.52	46.27	23	182	6813.9	56.5	28	178	9426.63	59.1	29	231	10423.5	66.03	31	258	577	64.0304	6.43018
2527182936	folD methenyltetrahydrofolate cyclohydrolase [Desulfobacterium anilini DSM 4660 : H567DRAFT_scaffold00024.24]	70.86	1	20	20	769	7.55904e+09	4.50686e+09	9.17527e+09	7.25502e+09	7956.73	57.62	16	215	6434.8	65.89	17	159	8446.1	70.86	20	203	7829.42	70.86	19	192	302	32.3745	8.45557
2527180623	H567DRAFT_00655 Methylene-tetrahydrofolate reductase C terminal [Desulfobacterium anilini DSM 4660 : H567DRAFT_scaffold00002.2]	70.72	1	16	16	214	1.1619e+09	9.00307e+08	9.68876e+08	1.26524e+09	736.735	35.59	9	43	1711.8	41.89	8	51	1418.38	50.45	11	51	2314.1	58.56	12	69	222	24.2863	8.1333
2527183830	H567DRAFT_03866 Aerobic-type carbon monoxide dehydrogenase, large subunit CoxL/CutL homologs [Desulfobacterium anilini DSM 4660 : H567DRAFT_scaffold00058.58]	70.68	1	6	19	494	11035229048	5.45199e+09	4.26932e+07	0	11964.9	45.6	16	250	6118.89	70.68	19	232	241.055	20.2	4	12					307	33.6052	5.07178
2527181089	H567DRAFT_01121 6-ketocyclohex-1-ene-1-carbonyl-CoA hydrolase [Desulfobacterium anilini DSM 4660 : H567DRAFT_scaffold00004.4]	70.6	1	26	26	1337	20093618900	1.28941e+10	1.62187e+10	12039712000	6357.33	52.49	18	188	7956.57	65.35	24	275	11129.2	68.24	25	387	16427.3	70.6	26	487	381	42.8581	6.72705
2527181300	H567DRAFT_01332 CBS domain-containing protein [Desulfobacterium anilini DSM 4660 : H567DRAFT_scaffold00005.5]	70.43	1	15	15	265	1.36451e+09	1.05287e+09	1.19719e+09	4.81384e+08	2161.86	70.43	15	69	2083.33	60.75	11	67	1981.2	66.67	13	74	1445.16	64.52	12	55	186	21.479	6.01123
2527182903	H567DRAFT_02938 Aerobic-type carbon monoxide dehydrogenase, large subunit CoxL/CutL homologs [Desulfobacterium anilini DSM 4660 : H567DRAFT_scaffold00023.23]	70.41	1	4	17	480	11035229048	5.45199e+09	4.26932e+07	0	12214.6	46.94	15	246	5785.1	65.31	16	222	241.055	21.09	4	12					294	32.0724	5.12256
2527182786	H567DRAFT_02821 dissimilatory adenylylsulfate reductase alpha subunit precursor (EC 1.8.99.2) [Desulfobacterium anilini DSM 4660 : H567DRAFT_scaffold00021.21]	70.33	1	43	43	4125	7.68138e+10	5.02923e+10	6.49347e+10	4.92868e+10	23903.5	55.34	38	772	30851.5	61.56	37	933	38463.9	70.33	41	1164	40249.4	68.58	41	1256	627	69.7848	6.55127
2527181106	H567DRAFT_01138 Adenylate kinase [Desulfobacterium anilini DSM 4660 : H567DRAFT_scaffold00004.4]	70.04	1	16	16	286	3.07964e+09	4.0303e+09	6.03198e+09	5.51765e+09	1371.32	36.56	8	48	2041.89	57.27	12	78	2231.48	57.27	13	79	2175.69	65.64	14	81	227	25.166	7.29834
2527179996	H567DRAFT_00028 acetyl-CoA decarbonylase/synthase beta subunit [Desulfobacterium anilini DSM 4660 : H567DRAFT_scaffold00001.1]	69.92	1	51	51	953	7097471127	5692397644	3.34061e+09	4821283990	5120.92	47.15	34	185	9118.68	58.13	43	298	5690.06	58.27	42	209	7829.01	68.02	49	261	738	81.4111	5.68115
2527183167	H567DRAFT_03202 4-hydroxybenzoyl-CoA reductase subunit beta [Desulfobacterium anilini DSM 4660 : H567DRAFT_scaffold00029.29]	69.88	1	15	17	265	1.4539e+10	9.60706e+09	1.07785e+08	5.04455e+07	3094.38	69.58	16	95	4472.02	69.88	17	135	703.274	28.92	5	22	427.476	20.78	3	13	332	35.1435	8.14795
2527181548	H567DRAFT_01581 chaperonin GroES [Desulfobacterium anilini DSM 4660 : H567DRAFT_scaffold00006.6]	69.47	1	7	7	85	2221552704	1.76603e+09	2.35005e+09	2.23413e+09	400.529	26.32	2	11	758.282	45.26	4	22	510.39	45.26	4	18	693.567	69.47	7	34	95	10.4546	5.52881
2527179997	H567DRAFT_00029 Ni-dependent carbon monoxide dehydrogenase precursor [Desulfobacterium anilini DSM 4660 : H567DRAFT_scaffold00001.1]	69.32	1	34	34	646	4.77022e+09	4423405101	2.69432e+09	4454712264	4906.68	38.79	21	142	6306.56	61.21	29	184	4612.21	59.59	29	139	6516.12	67.85	32	181	678	73.2282	6.02393
2527180368	H567DRAFT_00400 acetolactate synthase, small subunit [Desulfobacterium anilini DSM 4660 : H567DRAFT_scaffold00002.2]	69.09	1	10	10	108	3.10344e+08	2.20436e+08	3.35338e+09	4.594e+09		0				0			1607.88	69.09	10	42	2618.81	69.09	10	66	165	18.667	6.34131
2527180370	H567DRAFT_00402 3-isopropylmalate/(R)-2-methylmalate dehydratase small subunit [Desulfobacterium anilini DSM 4660 : H567DRAFT_scaffold00002.2]	68.9	1	7	7	139	3.54542e+08	1.02382e+09	4.33195e+09	4.76512e+09	573.026	42.07	4	17	920.591	51.22	5	30	1735.75	58.54	6	50	1420.03	61.59	6	42	164	18.0125	6.80029
2527183835	H567DRAFT_03871 Phosphoenolpyruvate synthase/pyruvate phosphate dikinase [Desulfobacterium anilini DSM 4660 : H567DRAFT_scaffold00058.58]	68.05	1	40	40	859	27112694446	1.95951e+10	1.45161e+08	99337597	9467.15	61.55	31	374	11726	64.44	37	468	66.8262	10.11	3	10	106.477	10.11	3	7	554	62.919	5.65576
2527181488	H567DRAFT_01521 type VI secretion system protein ImpB [Desulfobacterium anilini DSM 4660 : H567DRAFT_scaffold00006.6]	67.9	1	8	8	90	9.49837e+08	4.48522e+08	6.1957e+08	1.53433e+08	1109.61	37.04	3	24	781.104	50.62	6	27	971.27	67.9	8	33	113.618	30.25	3	6	162	18.2507	4.84326
2527181060	H567DRAFT_01092 2,4-dienoyl-CoA reductase (NADPH2) [Desulfobacterium anilini DSM 4660 : H567DRAFT_scaffold00004.4]	67.18	1	32	32	368	2.49477e+09	7.17131e+08	2.82206e+09	1.0857e+08	3218	27.61	17	90	3050.86	41.72	18	83	5854.28	67.18	32	181	440.034	12.73	6	14	652	71.2855	6.66846
2527180361	H567DRAFT_00393 dissimilatory sulfite reductase beta subunit [Desulfobacterium anilini DSM 4660 : H567DRAFT_scaffold00002.2]	67.17	1	20	20	923	15287719213	9.35233e+09	1.357e+10	1.05035e+10	4156.64	41.41	14	159	5317.76	65.91	19	216	7371.77	67.17	20	288	6294.15	64.14	18	260	396	44.561	6.81494
2527181839	H567DRAFT_01873 3-hydroxyacyl-CoA dehydrogenase [Desulfobacterium anilini DSM 4660 : H567DRAFT_scaffold00009.9]	67.02	1	10	15	367	3.35325e+09	1.79976e+09	2.45562e+09	1.35155e+09	5593.7	64.54	13	122	2125.71	53.55	12	65	3074.15	64.54	13	100	2782.09	59.22	12	80	282	30.6207	5.2876
2527180229	H567DRAFT_00261 Rubrerythrin [Desulfobacterium anilini DSM 4660 : H567DRAFT_scaffold00001.1]	66.89	1	11	11	159	7.02632e+08	3.99965e+08	5.91202e+08	336375261	1865.66	58.28	9	41	1401.33	62.25	9	41	1299.22	66.89	10	48	1008.5	53.64	9	29	151	18.0659	5.23682
2527181057	H567DRAFT_01089 branched-chain amino acid transport system substrate-binding protein [Desulfobacterium anilini DSM 4660 : H567DRAFT_scaffold00004.4]	66.59	1	22	23	466	6.13829e+09	3.54286e+09	9.96984e+09	6.11247e+08	3469.28	39.42	13	95	4224.8	63.46	17	109	7111.68	66.59	23	200	2571.32	37.98	11	62	416	46.0934	7.84033
2527180622	H567DRAFT_00654 5,10-methylenetetrahydrofolate reductase (ferredoxin) [Desulfobacterium anilini DSM 4660 : H567DRAFT_scaffold00002.2]	66.45	1	16	16	365	2.54073e+09	1.24055e+09	1055657387	1.25192e+09	1498.8	46.77	12	58	2241.36	62.9	14	97	2103.84	48.06	10	85	3947.8	58.06	13	125	310	34.4184	7.26904
2527181868	H567DRAFT_01902 acetyl-CoA acetyltransferases [Desulfobacterium anilini DSM 4660 : H567DRAFT_scaffold00009.9]	66.41	1	22	23	534	3.55542e+09	2.61153e+09	2.91427e+09	3.30574e+09	5019.06	39.65	15	125	5170.61	59.34	19	125	4853.57	61.36	19	135	5549.62	59.09	20	149	396	43.0934	6.85889
2527182901	H567DRAFT_02936 TRAP-type C4-dicarboxylate transport system, substrate-binding protein [Desulfobacterium anilini DSM 4660 : H567DRAFT_scaffold00023.23]	66.39	1	20	20	345	8973557728	1.80476e+10	5.97687e+08	2.90536e+08	3012.66	61.71	15	92	8038.09	66.39	20	202	1601.48	37.19	7	35	754.383	34.16	6	16	363	40.2325	7.28369
2527181650	H567DRAFT_01684 HSP20 family protein [Desulfobacterium anilini DSM 4660 : H567DRAFT_scaffold00007.7]	66.22	1	11	11	73	1.7169e+09	3.89333e+07	1.6992e+08	5.0895e+07	1736.99	66.22	11	54		0			351.856	23.65	3	11	223.061	23.65	3	8	148	17.0895	5.52881
2527181349	H567DRAFT_01381 3-hydroxybutyryl-CoA dehydrogenase [Desulfobacterium anilini DSM 4660 : H567DRAFT_scaffold00005.5]	66.2	1	15	16	314	4.15927e+09	3.50638e+08	3.82239e+09	1.55378e+09	1352.26	39.72	9	53	417.771	35.89	7	37	3918.36	65.85	15	130	2985.33	64.11	14	94	287	31.6156	7.79639
2527180290	H567DRAFT_00322 translation elongation factor 2 (EF-2/EF-G) [Desulfobacterium anilini DSM 4660 : H567DRAFT_scaffold00001.1]	66.18	1	36	36	548	1012928484	8.89396e+08	1.03006e+09	1314152504	3222.11	36.56	19	92	4619.14	58.67	29	132	6090.09	62.57	34	158	6138.98	66.18	35	166	692	75.8313	5.16064
2527183169	H567DRAFT_03204 Aerobic-type carbon monoxide dehydrogenase, large subunit CoxL/CutL homologs [Desulfobacterium anilini DSM 4660 : H567DRAFT_scaffold00029.29]	66.12	2	9	9	274	7.77309e+09	2.85058e+09	1.87055e+07	3.8263e+07	5243.64	66.12	9	130	4549.01	65.57	8	135	35.2549	10.38	2	4	94.1699	18.03	2	5	183	20.2616	6.13818
2527180342	H567DRAFT_00374 NAD(P)H-flavin reductase [Desulfobacterium anilini DSM 4660 : H567DRAFT_scaffold00002.2]	65.71	1	19	19	192	1.94782e+09	1.45091e+09	1.06213e+09	940611132	1549.63	56.43	14	63	1466.18	48.57	13	52	974.281	46.43	13	34	998.559	61.79	17	43	280	31.4391	5.75732
2527180166	H567DRAFT_00198 transcription termination factor Rho [Desulfobacterium anilini DSM 4660 : H567DRAFT_scaffold00001.1]	65.06	1	27	27	318	1.18607e+09	1.30042e+09	1.49036e+09	1.05289e+09	2206.7	46.02	17	77	1279.37	35.66	12	48	2900.82	56.14	22	99	2554.92	64.34	24	94	415	46.5865	6.23975
2527180822	H567DRAFT_00854 glyceraldehyde-3-phosphate dehydrogenase (NAD+) (EC 1.2.1.12) [Desulfobacterium anilini DSM 4660 : H567DRAFT_scaffold00003.3]	65.06	1	16	16	251	2.24981e+08	5.76732e+08	7.52215e+08	1.15112e+09	1679.27	47.29	11	44	2206.37	49.7	12	60	2043.5	60.84	15	66	2742.23	65.06	16	81	332	35.6444	6.7417
2527182018	H567DRAFT_02052 pyruvate, water dikinase [Desulfobacterium anilini DSM 4660 : H567DRAFT_scaffold00010.10]	65.04	2	33	33	620	1.38642e+09	1.65919e+09	744449007	7.3622e+09	2588.98	28.78	12	74	5843.6	44.72	19	157	4199.63	37.89	17	102	9645.78	65.04	33	287	615	70.3358	5.45264
2527181051	H567DRAFT_01083 2,3-dihydroxybenzoate-AMP ligase [Desulfobacterium anilini DSM 4660 : H567DRAFT_scaffold00004.4]	64.86	1	28	28	432	2.98286e+09	958154893	5.80333e+09	2.3012e+08	2466.63	30.27	16	98	2878.32	32.25	15	98	6047.13	64.86	28	195	974.196	25.05	11	41	555	61.3838	6.12549
2527182021	H567DRAFT_02055 carbon-monoxide dehydrogenase medium subunit [Desulfobacterium anilini DSM 4660 : H567DRAFT_scaffold00010.10]	64.85	1	16	16	141	9.74645e+08	322858901	3.4167e+08	3.32442e+09	1106.75	25.94	5	23	285.027	11.26	2	6	1015.72	36.18	7	29	2778.24	64.85	16	83	293	30.2493	9.23193
2527182118	H567DRAFT_02152 Nucleotide-binding universal stress protein, UspA family [Desulfobacterium anilini DSM 4660 : H567DRAFT_scaffold00011.11]	64.82	1	15	15	378	3.71746e+09	1.89737e+09	3.97109e+09	1.68451e+09	2782.38	51.14	12	79	3448.81	58.63	12	93	4214.68	64.82	15	116	3441.74	58.63	12	90	307	34.0508	5.66846
2527181348	H567DRAFT_01380 Fe-S cluster biogenesis protein NfuA, 4Fe-4S-binding domain [Desulfobacterium anilini DSM 4660 : H567DRAFT_scaffold00005.5]	64.47	1	3	3	15	202721450	198612438	4.8034e+08	5.45128e+08		0				0			350.402	40.79	2	9	380.275	55.26	2	6	76	8.31433	7.12256
2527180378	H567DRAFT_00410 hypothetical protein [Desulfobacterium anilini DSM 4660 : H567DRAFT_scaffold00002.2]	64.15	1	2	2	6	197294833	1.03023e+08	9.38434e+07	7.95614e+07		0				0				0			335.102	64.15	2	6	53	6.11224	4.65283
2527181413	H567DRAFT_01445 DNA-binding protein HU-beta [Desulfobacterium anilini DSM 4660 : H567DRAFT_scaffold00005.5]	64.04	1	6	6	110	151347381	2.27171e+09	3.36378e+09	2.0411e+09	521.641	37.08	3	11	1459.14	51.69	4	26	1977.1	62.92	5	37	1720.15	64.04	6	36	89	9.49208	9.62744
2527183618	H567DRAFT_03654 hypothetical protein [Desulfobacterium anilini DSM 4660 : H567DRAFT_scaffold00045.45]	64.03	1	18	18	401	5490654464	5068041310	8.21939e+09	4.22676e+09	2137.76	34.32	9	44	3523.75	61.39	14	80	5411.71	61.39	17	151	4905.75	61.72	17	126	303	32.9206	5.46533
2527180156	H567DRAFT_00188 D-3-phosphoglycerate dehydrogenase [Desulfobacterium anilini DSM 4660 : H567DRAFT_scaffold00001.1]	63.88	1	23	23	348	660829373	6.73073e+08	1350891784	8.90939e+08	1403.67	38.02	14	56	2317.38	42.21	16	66	4664.06	62.17	22	126	3731.16	59.7	21	100	526	56.766	6.18896
2527183634	H567DRAFT_03670 ketopantoate reductase (EC 1.1.1.169) [Desulfobacterium anilini DSM 4660 : H567DRAFT_scaffold00046.46]	63.78	1	15	15	195	6.9717e+08	7.62888e+08	1.11281e+09	4.63993e+08	629.24	18.27	4	21	1788.93	46.79	9	59	2533.62	63.14	14	76	1103.29	55.45	12	39	312	34.4617	6.32861
2527182183	H567DRAFT_02217 amino acid/amide ABC transporter substrate-binding protein, HAAT family (TC 3.A.1.4.-) [Desulfobacterium anilini DSM 4660 : H567DRAFT_scaffold00012.12]	63.76	1	21	21	193	1.20002e+09	1.0612e+09	7.41938e+08	3.46826e+08	1174.88	39.53	12	41	1633.39	48	16	62	2076.79	55.53	15	58	1138.62	43.53	12	32	425	46.1608	6.56592
2527183817	H567DRAFT_03853 GTPases - translation elongation factors [Desulfobacterium anilini DSM 4660 : H567DRAFT_scaffold00057.57]	63.64	1	2	2	12	0	2066731794	2.22676e+09	2.10171e+09		0			78.1494	63.64	2	4	94.7076	63.64	2	3	125.877	63.64	2	5	33	3.59601	6.56592
2527183264	H567DRAFT_03299 3-oxoacyl-[acyl-carrier-protein] reductase [Desulfobacterium anilini DSM 4660 : H567DRAFT_scaffold00032.32]	63.45	1	11	11	183	4.08192e+08	3.46186e+08	5.7288e+08	4.41083e+08	1127.99	30.12	5	27	1983.13	58.63	10	48	2249.47	63.45	11	58	2100.23	53.01	9	50	249	26.7078	6.78564
2527180519	H567DRAFT_00551 hypothetical protein [Desulfobacterium anilini DSM 4660 : H567DRAFT_scaffold00002.2]	63.39	1	3	3	10	332819306	1.11023e+08	4.13321e+08	160397836		0			419.63	63.39	3	10		0				0			112	12.0503	6.13818
2527180264	H567DRAFT_00296 molecular chaperone DnaK [Desulfobacterium anilini DSM 4660 : H567DRAFT_scaffold00001.1]	63.15	1	34	34	526	992584902	8.18773e+08	1.18808e+09	1.08663e+09	2528.93	36.06	20	84	3951.61	43.94	25	115	5323.49	60.79	32	157	5352.94	57.17	32	170	635	68.1634	5.16064
2527181756	H567DRAFT_01790 Glutaredoxin [Desulfobacterium anilini DSM 4660 : H567DRAFT_scaffold00008.8]	63.1	1	6	6	59	433059089	668522801	6.63521e+08	5.06817e+08	188.631	41.67	4	8	294.365	63.1	6	18	145.911	54.76	5	10	440.997	63.1	6	23	84	9.50782	5.16064
2527183831	H567DRAFT_03867 Response regulator containing CheY-like receiver, AAA-type ATPase, and DNA-binding domains [Desulfobacterium anilini DSM 4660 : H567DRAFT_scaffold00058.58]	63.09	1	41	41	369	6.62265e+09	5.72496e+09	3.71754e+07	0	5699.23	44.57	28	142	8269.53	58.91	36	227		0							718	81.6667	5.98584
2527182014	H567DRAFT_02048 hypothetical protein [Desulfobacterium anilini DSM 4660 : H567DRAFT_scaffold00010.10]	62.9	1	4	4	18	0	0	0	1.28471e+08													740.874	62.9	4	18	62	6.95341	7.18115
2527182801	H567DRAFT_02836 translation elongation factor TU [Desulfobacterium anilini DSM 4660 : H567DRAFT_scaffold00021.21]	62.75	1	10	10	265	1.06333e+09	1.11274e+09	2.47831e+09	1.70683e+09	635.36	52.29	8	32	1478.73	52.29	9	64	2666.61	52.29	8	87	2231.41	62.75	10	82	153	16.8536	6.26514
2527182644	H567DRAFT_02678 4Fe-4S dicluster domain-containing protein [Desulfobacterium anilini DSM 4660 : H567DRAFT_scaffold00019.19]	62.61	1	11	12	142	9.97869e+08	6.78945e+08	5.68219e+08	3.9822e+08	1043.22	36.52	7	27	1150.82	33.48	8	42	891.276	42.17	9	40	997.156	33.48	8	33	230	25.8827	5.19873
2527180362	H567DRAFT_00394 dissimilatory sulfite reductase alpha subunit [Desulfobacterium anilini DSM 4660 : H567DRAFT_scaffold00002.2]	62.5	1	38	38	1319	1.25739e+10	7.20845e+09	1.18943e+10	8425160699	7428.31	44.49	24	255	8693.05	55.93	33	317	10086.5	58.9	37	387	10294	61.02	36	360	472	54.6118	6.03662
2527181328	H567DRAFT_01360 electron transfer flavoprotein beta subunit [Desulfobacterium anilini DSM 4660 : H567DRAFT_scaffold00005.5]	62.26	1	13	13	53	0	0	0	6.77262e+08						0							2218.42	62.26	13	53	265	28.6316	5.45264
2527182854	H567DRAFT_02889 enolase (EC 4.2.1.11) [Desulfobacterium anilini DSM 4660 : H567DRAFT_scaffold00023.23]	62.09	1	17	17	215	3.57024e+08	5.38732e+08	1050635006	6.37634e+08	380.899	20.14	6	15	2282.01	54.27	15	54	4113.49	52.13	14	81	2609.78	52.13	14	65	422	46.3091	4.77979
2527179998	H567DRAFT_00030 acetyl-CoA decarbonylase/synthase delta subunit [Desulfobacterium anilini DSM 4660 : H567DRAFT_scaffold00001.1]	62.07	1	33	33	725	5.60792e+09	5.6269e+09	5381955146	5.34078e+09	3858.16	31.03	12	109	6727.41	53.45	26	158	8183.97	59.2	27	208	10603.5	61.69	31	250	522	55.5449	5.41455
2527184065	H567DRAFT_04101 hypothetical protein [Desulfobacterium anilini DSM 4660 : H567DRAFT_scaffold00104.104]	62.07	1	3	3	11	0	131344399	164378199	81610775						0			186.251	46.55	2	5	265.433	62.07	3	6	58	6.43231	5.78271
2527183739	H567DRAFT_03775 DNA-directed RNA polymerase subunit alpha [Desulfobacterium anilini DSM 4660 : H567DRAFT_scaffold00051.51]	61.38	1	16	16	164	5.65256e+08	2.55651e+08	4.81623e+08	3.65197e+08	1559.03	36.6	10	45	1087.55	43.23	10	33	1399.74	47.26	12	45	1316.17	51.59	11	41	347	38.7942	4.67822
2527180710	H567DRAFT_00742 pyruvate carboxylase subunit B [Desulfobacterium anilini DSM 4660 : H567DRAFT_scaffold00003.3]	61.37	2	29	29	447	2.29089e+09	1.05705e+09	1.84036e+09	6.14866e+08	2657.86	44.06	21	104	3254.21	50.3	22	110	4084.17	58.15	26	133	2840.22	47.48	19	100	497	55.9868	6.43018
2527182012	H567DRAFT_02046 aldehyde:ferredoxin oxidoreductase [Desulfobacterium anilini DSM 4660 : H567DRAFT_scaffold00010.10]	61.11	1	25	25	359	1.97194e+09	1.14288e+09	2.64088e+09	1.0751e+09	2918.92	41.49	17	80	3865.51	44.79	17	90	4404.38	53.82	22	94	3797.45	58.85	23	95	576	60.4208	5.85889
2527182023	H567DRAFT_02057 Uncharacterized protein, UPF0261 family [Desulfobacterium anilini DSM 4660 : H567DRAFT_scaffold00010.10]	61.04	1	17	17	100	0	5.01095e+07	5.33941e+07	2541994778					153.854	4.71	2	5	110.919	5.46	2	4	4183.07	61.04	17	91	403	43.0232	5.85889
2527180302	H567DRAFT_00334 dihydrodipicolinate synthase (EC 4.2.1.52) [Desulfobacterium anilini DSM 4660 : H567DRAFT_scaffold00001.1]	61.03	1	11	11	144	541887521	3.3431e+08	3.04706e+08	4.42593e+08	1408.83	30.69	6	38	1308.17	42.41	8	38	1350.01	41.03	7	29	1553.82	53.1	9	39	290	31.1773	5.26221
2527182017	H567DRAFT_02051 pyruvate, water dikinase [Desulfobacterium anilini DSM 4660 : H567DRAFT_scaffold00010.10]	60.89	1	23	23	305	9.99728e+08	7.07674e+08	4.51048e+08	4.01387e+09	2054.5	36.87	10	59	1768.45	41.34	13	56	1900.86	37.43	12	47	5247.43	60.89	23	143	358	39.9035	5.46533
2527181887	H567DRAFT_01921 Flavodoxin [Desulfobacterium anilini DSM 4660 : H567DRAFT_scaffold00009.9]	60.84	1	9	9	126	370284784	1.16034e+09	1.36173e+09	1.1038e+09	363.746	19.28	2	10	840.253	44.58	5	29	1091.45	56.02	7	35	1644.51	60.84	9	52	166	17.8263	7.54736
2527181090	H567DRAFT_01122 cyclohexa-1,5-diene-1-carbonyl-CoA hydratase (EC 4.2.1.100) [Desulfobacterium anilini DSM 4660 : H567DRAFT_scaffold00004.4]	60.78	1	13	13	553	9.95158e+09	8421575090	6.57089e+09	4.322e+09	6602.45	55.69	11	161	4703.36	58.82	12	119	5397.7	60.78	13	139	5161.94	58.82	12	134	255	27.9835	5.37646
2527183965	H567DRAFT_04001 3-hydroxyacyl-CoA dehydrogenase (EC 1.1.1.35) [Desulfobacterium anilini DSM 4660 : H567DRAFT_scaffold00072.72]	60.78	1	7	12	230	1.77627e+09	1.13481e+09	1.63875e+09	9.55044e+08	1940.43	45.58	10	71	1310.65	52.65	9	44	1740.15	52.65	9	70	1126.9	39.58	8	45	283	30.7809	5.41455
2527183254	H567DRAFT_03289 6,7-dimethyl-8-ribityllumazine synthase [Desulfobacterium anilini DSM 4660 : H567DRAFT_scaffold00032.32]	60.65	1	8	8	49	3.28232e+08	213915034	226010824	2.77775e+08	368.115	18.71	3	12		0			463.379	39.35	4	14	939.738	50.97	6	23	155	16.2285	6.31592
2527181453	H567DRAFT_01486 amino acid/amide ABC transporter substrate-binding protein, HAAT family (TC 3.A.1.4.-) [Desulfobacterium anilini DSM 4660 : H567DRAFT_scaffold00006.6]	60.49	1	20	20	246	2.81579e+09	1.36433e+09	1.03256e+09	4.27884e+08	1960.4	40.99	15	58	2749.58	41.73	16	73	2639.7	50.37	16	76	1488.09	38.27	11	39	405	44.4459	5.65576
2527182082	H567DRAFT_02116 thiol peroxidase (atypical 2-Cys peroxiredoxin) [Desulfobacterium anilini DSM 4660 : H567DRAFT_scaffold00011.11]	60.47	1	8	8	125	660904913	3.90961e+08	5.2941e+08	265501239	802.827	50.58	6	21	1316.86	48.84	6	36	1575.75	48.84	6	38	950.456	44.19	5	30	172	18.8446	5.0083
2527181899	H567DRAFT_01933 histidinol phosphate aminotransferase apoenzyme [Desulfobacterium anilini DSM 4660 : H567DRAFT_scaffold00009.9]	60.11	1	16	16	121	1.88023e+08	8.23825e+07	1.95314e+08	155039841	1150.97	26.23	7	32	515.953	32.51	9	18	1045.52	48.36	12	31	1490.35	41.8	10	40	366	40.8057	6.45557
2527181306	H567DRAFT_01338 glutamate dehydrogenase (NAD/NADP) [Desulfobacterium anilini DSM 4660 : H567DRAFT_scaffold00005.5]	60.05	1	19	19	185	2.84546e+08	2.758e+08	550072175	4.19841e+08	830.565	22.01	6	26	1209	38.52	9	41	1529.93	51.44	16	64	1613.28	47.61	16	54	418	45.3027	6.46826
2527182954	H567DRAFT_02989 Nucleotide-binding universal stress protein, UspA family [Desulfobacterium anilini DSM 4660 : H567DRAFT_scaffold00025.25]	59.86	1	9	9	113	431001252	6.71216e+08	1.0261e+09	4.82654e+08	529.591	32.65	4	19	1084.33	51.7	7	35	854.493	52.38	8	30	698.885	48.98	6	29	147	16.8297	6.63916
2527183131	H567DRAFT_03166 Predicted NADH:ubiquinone oxidoreductase, subunit RnfB [Desulfobacterium anilini DSM 4660 : H567DRAFT_scaffold00029.29]	59.43	1	1	6	84	8.66339e+08	5.34529e+08	3.61028e+08	2.6823e+08	717.076	49.06	5	25	476.229	49.06	5	15	474.206	38.68	4	20	429.243	59.43	6	24	106	12.1311	7.53271
2527183426	H567DRAFT_03462 tryptophan synthase beta chain [Desulfobacterium anilini DSM 4660 : H567DRAFT_scaffold00037.37]	59.39	1	18	18	374	3.15622e+09	2.17581e+09	2.26878e+09	1.28275e+09	1170.99	19.43	7	41	2525.54	44.98	14	87	4299.55	58.52	17	136	3601.54	59.39	18	110	458	50.3602	5.79541
2527180694	H567DRAFT_00726 small subunit ribosomal protein S6 [Desulfobacterium anilini DSM 4660 : H567DRAFT_scaffold00003.3]	59.23	1	9	9	72	147192417	166453967	4.67059e+08	7.4058e+08		0			238.576	47.69	6	12	1118.65	53.08	7	36	534.756	59.23	9	24	130	15.1955	4.79248
2527181867	H567DRAFT_01901 Acyl-CoA synthetase (AMP-forming)/AMP-acid ligase II [Desulfobacterium anilini DSM 4660 : H567DRAFT_scaffold00009.9]	59.13	1	28	28	334	2.01611e+09	2.80518e+09	3.21372e+09	2.50672e+09	1639.1	35.55	16	57	2212.6	47.34	20	73	2529.23	59.13	27	101	2735.93	56.27	26	103	526	59.654	5.64307
2527182136	H567DRAFT_02170 acetyl-CoA C-acetyltransferase [Desulfobacterium anilini DSM 4660 : H567DRAFT_scaffold00012.12]	59.02	1	21	22	320	2.35146e+09	2.63562e+09	2.36016e+09	2.2114e+09	1888.09	36.3	14	72	2832.3	54.1	18	79	2539.31	56.21	18	77	2819.71	55.5	19	92	427	45.1152	7.00537
2527183840	H567DRAFT_03876 4-hydroxybenzoyl-CoA reductase subunit beta [Desulfobacterium anilini DSM 4660 : H567DRAFT_scaffold00059.59]	58.43	1	18	20	208	5.93511e+09	5.82335e+09	0	0	3202.44	58.13	18	98	3951.17	54.82	19	110									332	35.887	8.93896
2527183255	H567DRAFT_03290 GTP cyclohydrolase II (EC 3.5.4.25)/3,4-dihydroxy-2-butanone 4-phosphate synthase (EC 4.1.99.12) [Desulfobacterium anilini DSM 4660 : H567DRAFT_scaffold00032.32]	58.37	1	19	19	282	4.96743e+08	6.78565e+08	1.20018e+09	9.29804e+08	1602.7	44.42	13	42	2048.79	49.77	16	64	2883.07	47.67	16	85	2561.15	52.56	18	91	430	47.8097	5.84619
2527182347	H567DRAFT_02381 TusA-related sulfurtransferase [Desulfobacterium anilini DSM 4660 : H567DRAFT_scaffold00014.14]	58.33	1	4	4	59	6.15323e+07	191526908	6.87945e+08	721075237	175.16	34.72	2	6	611.293	34.72	2	17	802.869	56.94	3	17	923.766	58.33	4	19	72	7.95201	7.1958
2527182649	H567DRAFT_02683 tRNA 2-thiouridine synthesizing protein A [Desulfobacterium anilini DSM 4660 : H567DRAFT_scaffold00019.19]	58.23	1	4	4	38	0	4.28385e+08	3.47308e+08	3.07054e+08					487.093	58.23	4	14	280.249	58.23	4	12	214.003	58.23	4	12	79	8.7875	8.47021
2527180387	H567DRAFT_00419 ATP synthase F1 subcomplex beta subunit [Desulfobacterium anilini DSM 4660 : H567DRAFT_scaffold00002.2]	58.17	1	22	22	330	4.5408e+09	6656688274	10399119480	9426842913	1541.68	38.22	12	41	3910.86	39.7	15	81	3835.4	53.72	19	99	4713.79	54.56	19	109	471	50.8211	5.03369
2527181153	H567DRAFT_01185 chaperonin GroEL [Desulfobacterium anilini DSM 4660 : H567DRAFT_scaffold00004.4]	57.86	1	25	28	445	1390926451	2.1971e+09	2.54293e+09	1.85376e+09	1364.31	18.48	10	45	4098.67	36.6	17	111	4519.77	41.96	21	134	5229.49	56.56	24	155	541	57.9085	5.22412
2527182464	H567DRAFT_02498 methylmalonyl-CoA epimerase [Desulfobacterium anilini DSM 4660 : H567DRAFT_scaffold00016.16]	57.46	1	5	5	97	3.92626e+08	2.08831e+08	3.8472e+08	2.08889e+08	972.778	34.33	3	27	670.567	34.33	3	18	944.851	57.46	5	33	528.908	41.04	4	19	134	14.7268	5.37646
2527182071	H567DRAFT_02105 Iron-regulated ABC transporter ATPase subunit SufC [Desulfobacterium anilini DSM 4660 : H567DRAFT_scaffold00011.11]	56.92	1	10	10	184	9.74507e+08	426590775	9.98632e+08	8.32531e+08	1410.19	51.78	9	43	1176.62	37.55	7	36	1470.31	51.78	9	45	1996.13	56.92	10	60	253	27.6103	5.42725
2527182134	H567DRAFT_02168 butyryl-CoA dehydrogenase (EC 1.3.99.2) [Desulfobacterium anilini DSM 4660 : H567DRAFT_scaffold00012.12]	56.81	1	17	17	229	6.31859e+08	5.4053e+08	5.14685e+08	2.8152e+08	1955.62	40.05	12	45	2628.65	53.14	15	60	2525.49	51.83	16	69	2089.41	48.43	14	55	382	41.5728	5.2749
2527183829	H567DRAFT_03865 SSU ribosomal protein S7P [Desulfobacterium anilini DSM 4660 : H567DRAFT_scaffold00057.57]	56.41	1	9	9	122	1.41642e+08	2.33087e+08	6.18243e+08	6.89066e+08	284.361	23.08	3	11	641.433	37.18	5	25	1153	51.28	7	36	1317.51	56.41	9	50	156	17.5945	10.3599
2527181087	H567DRAFT_01119 3-oxoacyl-[acyl-carrier-protein] reductase (EC 1.1.1.100) [Desulfobacterium anilini DSM 4660 : H567DRAFT_scaffold00004.4]	56.4	1	13	13	230	2.68379e+09	7.36633e+08	1.78201e+09	1.41367e+09	1751.63	42	8	51	1649.31	53.2	11	48	2244.72	56.4	12	60	2482.01	56.4	13	71	250	26.5467	8.20654
2527180307	H567DRAFT_00339 transaldolase [Desulfobacterium anilini DSM 4660 : H567DRAFT_scaffold00001.1]	56.34	1	9	9	146	1.48554e+09	6.94617e+08	1.19133e+09	9.33567e+08	1671.28	43.66	7	33	698.099	52.58	8	23	1729.7	56.34	9	45	1774.21	56.34	9	45	213	23.1732	5.43994
2527182777	H567DRAFT_02812 Uncharacterized conserved protein, DUF169 family [Desulfobacterium anilini DSM 4660 : H567DRAFT_scaffold00021.21]	55.87	1	13	13	194	5.84232e+08	3.15598e+08	6.94026e+08	3.25134e+08	540.577	30.25	6	26	1378.13	55.52	10	48	2507.73	55.87	13	79	1235.96	39.86	9	41	281	32.1551	8.104
2527182510	H567DRAFT_02544 GreA/GreB family elongation factor [Desulfobacterium anilini DSM 4660 : H567DRAFT_scaffold00017.17]	55.8	1	6	6	53	3.10662e+08	8.97013e+07	1.5321e+08	1.17701e+08		0			913.246	29.71	3	13	1430.36	37.68	4	22	1193.23	30.43	3	18	138	15.696	4.91943
2527181646	H567DRAFT_01680 transcriptional regulator, MucR family [Desulfobacterium anilini DSM 4660 : H567DRAFT_scaffold00007.7]	55.7	1	7	7	51	0	4.72087e+08	1.59727e+09	8.74066e+08					48.955	23.49	2	4	127.661	38.26	5	18	537.349	51.01	6	29	149	16.5487	9.72998
2527181865	H567DRAFT_01899 Benzoyl-CoA reductase/2-hydroxyglutaryl-CoA dehydratase subunit, BcrC/BadD/HgdB [Desulfobacterium anilini DSM 4660 : H567DRAFT_scaffold00009.9]	55.69	1	18	18	277	1.43404e+09	9.60118e+08	1.04371e+09	8.38638e+08	1528.62	35.84	11	48	2916.52	38.98	13	85	2184.81	52.3	15	74	2176.66	44.79	13	70	413	46.8976	5.5415
2527181326	H567DRAFT_01358 FAD binding domain-containing protein [Desulfobacterium anilini DSM 4660 : H567DRAFT_scaffold00005.5]	55.53	1	22	22	146	0	0	0	1.62721e+09													3234.72	55.53	22	146	533	58.8002	5.63037
2527182790	H567DRAFT_02825 heterodisulfide reductase subunit B [Desulfobacterium anilini DSM 4660 : H567DRAFT_scaffold00021.21]	55.48	1	10	10	96	3.42512e+08	749209638	1.02236e+09	5.07384e+08	342.276	13.7	3	11	1020.86	45.55	9	35	1071.16	48.63	8	33	576.172	39.38	6	17	292	31.9912	6.22705
2527181088	H567DRAFT_01120 6-hydroxycyclohex-1-ene-1-carbonyl-CoA dehydrogenase [Desulfobacterium anilini DSM 4660 : H567DRAFT_scaffold00004.4]	55.43	1	17	17	427	8733517629	3099313502	5.01013e+09	3.24376e+09	4568.08	46.2	15	119	2681.27	51.36	14	85	4075.83	55.43	17	125	3635.35	50	15	98	368	39.7246	7.28369
2527182135	H567DRAFT_02169 short chain enoyl-CoA hydratase [Desulfobacterium anilini DSM 4660 : H567DRAFT_scaffold00012.12]	55.34	1	10	10	235	1.66318e+09	1570373176	2.01379e+09	1.73148e+09	1750.01	44.27	8	46	2105.9	44.27	8	45	2877.29	53.44	9	60	4140.8	55.34	10	84	262	28.2086	6.37939
2527181324	H567DRAFT_01356 FAD/FMN-containing dehydrogenase [Desulfobacterium anilini DSM 4660 : H567DRAFT_scaffold00005.5]	55.33	1	15	15	79	0	0	0	2.43621e+09													3102.69	55.33	15	79	488	53.8881	5.68115
2527182645	H567DRAFT_02679 Fe-S oxidoreductase [Desulfobacterium anilini DSM 4660 : H567DRAFT_scaffold00019.19]	55.31	1	8	8	142	8.78628e+08	6.30106e+08	6.88732e+08	3.95955e+08	493.908	30.73	5	35	1011.53	55.31	8	42	969.304	51.4	7	34	615.599	50.28	7	31	179	20.7719	4.94482
2527182081	H567DRAFT_02115 superoxide reductase [Desulfobacterium anilini DSM 4660 : H567DRAFT_scaffold00011.11]	55.2	1	8	8	81	8.17593e+08	7.91458e+08	1.03764e+09	6.02552e+08	188.906	49.6	6	10	403.578	46.4	6	18	465.787	55.2	7	32	466.254	55.2	7	21	125	13.778	6.52197
2527179995	H567DRAFT_00027 CO-methylating acetyl-CoA synthase corrinoid iron-sulfur protein large subunit precursor [Desulfobacterium anilini DSM 4660 : H567DRAFT_scaffold00001.1]	55.13	1	20	20	378	5.36805e+09	5.22617e+09	7.4751e+09	9.19136e+09	1743.11	23.44	9	55	2901.53	43.97	14	85	3950.59	49.33	17	100	5714.99	53.57	18	138	448	47.8378	5.46533
2527182137	H567DRAFT_02171 acetyl-CoA acetyltransferase [Desulfobacterium anilini DSM 4660 : H567DRAFT_scaffold00012.12]	55.05	2	17	17	202	8.69259e+08	5.78158e+08	7.53825e+08	6.70866e+08	1409.07	24.24	6	30	1822.14	41.41	11	44	1892.39	48.23	15	56	2695.45	48.74	13	72	396	41.4714	6.32861
2527181952	H567DRAFT_01986 Uncharacterized conserved protein, contains tandem ACT domains [Desulfobacterium anilini DSM 4660 : H567DRAFT_scaffold00010.10]	55	1	5	5	20	0	0	6.8419e+07	5.75422e+07									295.629	38.13	4	9	236.982	33.75	3	11	160	17.4492	6.78564
2527182996	H567DRAFT_03031 Flavorubredoxin [Desulfobacterium anilini DSM 4660 : H567DRAFT_scaffold00025.25]	54.96	1	14	14	242	1378961976	1.09436e+09	1397611794	9.7063e+08	671.399	24.68	7	25	2652.08	43.26	11	77	2663.72	43.77	11	71	2791.4	46.31	12	69	393	43.9469	6.12549
2527180334	H567DRAFT_00366 tungsten-dependent benzoyl-CoA reductase subunit bamB [Desulfobacterium anilini DSM 4660 : H567DRAFT_scaffold00001.1]	54.94	1	28	37	686	3.15024e+09	2272098105	1.50069e+09	1.02202e+09	4719.73	37.28	27	149	6529.21	47.75	33	192	4949.21	54.19	36	170	5619.17	51.95	33	175	668	75.7898	5.70654
2527182931	H567DRAFT_02966 indolepyruvate ferredoxin oxidoreductase alpha subunit [Desulfobacterium anilini DSM 4660 : H567DRAFT_scaffold00024.24]	54.56	1	28	28	461	1.70674e+09	8.08672e+08	2.01129e+09	1.42313e+09	3144.07	32.5	18	105	3341.36	36.98	19	101	3858.63	46.6	25	127	4124.44	47.6	24	128	603	65.6677	7.06396
2527180033	H567DRAFT_00065 AICAR transformylase/IMP cyclohydrolase PurH (only IMP cyclohydrolase domain in Aful) [Desulfobacterium anilini DSM 4660 : H567DRAFT_scaffold00001.1]	54.55	1	6	6	51	0	2.62414e+08	1.96059e+08	1.56411e+08					1264.99	37.88	4	21	735.307	50.51	5	14	1078.31	47.98	4	16	198	21.5952	6.88818
2527183296	H567DRAFT_03331 2,4-dienoyl-CoA reductase (NADPH2) [Desulfobacterium anilini DSM 4660 : H567DRAFT_scaffold00033.33]	54.42	1	31	31	331	1.01635e+09	5.92735e+08	7.5119e+08	4.81015e+08	3310.24	45.73	24	99	2328.07	33.43	18	68	3115	44.53	25	94	2271.42	33.28	17	70	667	71.3943	6.99072
2527182396	H567DRAFT_02430 phosphoenolpyruvate carboxykinase (ATP) [Desulfobacterium anilini DSM 4660 : H567DRAFT_scaffold00015.15]	54.38	1	20	20	186	3.14639e+08	2.78979e+08	6.39579e+08	3.62969e+08	904.427	19.55	7	21	777.272	28.31	9	28	3187.6	46.55	17	87	1538.33	38.36	13	50	537	59.8183	7.26904
2527181546	H567DRAFT_01579 ketopantoate reductase (EC 1.1.1.169) [Desulfobacterium anilini DSM 4660 : H567DRAFT_scaffold00006.6]	54.29	1	11	11	102	3.56984e+08	2.61709e+08	2.8566e+08	1.37031e+08	834.941	26.03	6	19	1032.13	32.38	6	23	1305.59	39.37	8	30	1063.35	44.13	9	30	315	33.9679	5.49072
2527182766	H567DRAFT_02801 vinylacetyl-CoA delta-isomerase (EC 5.3.3.3)/4-hydroxybutyryl-CoA dehydratase (EC 4.2.1.-) [Desulfobacterium anilini DSM 4660 : H567DRAFT_scaffold00021.21]	54.18	1	18	18	391	159148425	2.08814e+08	558532480	6.75793e+08	1017.39	7.53	3	40	1782.5	46.03	13	75	4260.02	53.97	17	135	4169.27	54.18	18	141	478	53.1015	6.48096
2527182019	H567DRAFT_02053 4-hydroxybenzoyl-CoA reductase subunit alpha [Desulfobacterium anilini DSM 4660 : H567DRAFT_scaffold00010.10]	54.15	1	37	37	430	9.64405e+08	7.09559e+08	1.12507e+09	4.31497e+09	832.022	17.62	9	33	1100.1	23.12	13	49	2115.19	30.52	18	73	8424.48	54.15	37	275	783	84.1045	6.26514
2527180340	H567DRAFT_00372 4Fe-4S dicluster domain-containing protein [Desulfobacterium anilini DSM 4660 : H567DRAFT_scaffold00002.2]	54.11	1	16	16	179	2.58161e+09	1.54181e+09	1.34953e+09	6.0136e+08	2041.29	28.8	8	53	1621.63	44.62	12	49	1429.31	41.46	11	44	1001.23	32.28	8	33	316	36.1397	6.25244
2527181101	H567DRAFT_01133 hypothetical protein [Desulfobacterium anilini DSM 4660 : H567DRAFT_scaffold00004.4]	53.95	1	4	4	19	0	1.16286e+08	8.22863e+07	1.15343e+08					203.824	22.37	2	7	59.5692	22.37	2	4	125.66	53.95	4	8	76	8.95739	5.88428
2527180834	H567DRAFT_00866 LysM domain-containing protein [Desulfobacterium anilini DSM 4660 : H567DRAFT_scaffold00003.3]	53.85	1	7	7	72	6.53649e+07	5.95309e+08	2.80088e+08	1.08861e+08	126.916	28.67	3	5	746.098	45.45	5	27	661.955	53.85	7	27	390.199	38.46	4	13	143	15.6842	5.38916
2527180113	H567DRAFT_00145 TRAP-type C4-dicarboxylate transport system, substrate-binding protein [Desulfobacterium anilini DSM 4660 : H567DRAFT_scaffold00001.1]	53.82	1	15	16	353	4.12541e+09	3.44985e+09	2.52102e+09	9.28065e+08	3033.92	45.29	11	78	4662.24	47.94	12	123	3759.16	50.88	14	98	2010.87	49.12	12	54	340	37.6531	5.49072
2527179990	H567DRAFT_00022 Predicted Fe-Mo cluster-binding protein, NifX family [Desulfobacterium anilini DSM 4660 : H567DRAFT_scaffold00001.1]	53.72	1	6	6	125	4.26336e+08	2.50806e+08	2.7278e+08	2.05241e+08	1084.65	43.8	5	33	798.201	53.72	6	29	822.078	43.8	5	23	1355.51	43.8	4	40	121	12.7055	4.94482
2527180018	H567DRAFT_00050 Uncharacterized 2Fe-2 and 4Fe-4S clusters-containing protein, contains DUF4445 domain [Desulfobacterium anilini DSM 4660 : H567DRAFT_scaffold00001.1]	53.64	1	20	20	111	2.58904e+08	2.36261e+08	2.83928e+08	2.07364e+08	1007.45	19.15	8	32	896.702	21.68	9	21	1385.85	38.61	14	32	850.43	20.41	9	26	632	68.7339	5.0083
2527181585	H567DRAFT_01618 nitrogen regulatory protein P-II family [Desulfobacterium anilini DSM 4660 : H567DRAFT_scaffold00007.7]	53.57	1	7	7	82	6.15975e+08	4.29572e+08	4.48891e+08	5.71326e+08	453	37.5	5	16	575.47	53.57	7	25	481.431	44.64	6	20	497.186	34.82	5	21	112	12.398	8.85107
2527182787	H567DRAFT_02822 putative adenylylsulfate reductase-associated electron transfer protein QmoA [Desulfobacterium anilini DSM 4660 : H567DRAFT_scaffold00021.21]	53.55	1	19	19	283	3.58846e+09	2954947526	2.68827e+09	2.05327e+09	1433.87	33.65	14	49	2574.59	53.55	19	93	2106.56	41	16	72	2015.52	41.23	14	69	422	46.5058	5.18604
2527181325	H567DRAFT_01357 Fe-S oxidoreductase [Desulfobacterium anilini DSM 4660 : H567DRAFT_scaffold00005.5]	53.54	1	21	21	168	0	0	0	1.65332e+09													3818.22	53.54	21	168	424	48.5377	6.771
2527179974	H567DRAFT_00006 myo-inositol-1(or 4)-monophosphatase [Desulfobacterium anilini DSM 4660 : H567DRAFT_scaffold00001.1]	53.36	1	10	10	94	2.59645e+08	1.08577e+08	3.44251e+08	1.24553e+08	556.129	30.97	6	17	743.157	28.36	5	24	1169.89	47.01	8	35	625.718	30.97	5	18	268	29.2689	6.16357
2527180559	H567DRAFT_00591 hypothetical protein [Desulfobacterium anilini DSM 4660 : H567DRAFT_scaffold00002.2]	53.33	1	3	3	38	7.62632e+08	7.28107e+08	5.21366e+08	5.37556e+08	215.382	53.33	3	10	284.137	53.33	3	12	146.735	36.67	2	6	188.308	36.67	2	10	60	6.72363	5.33838
2527181039	H567DRAFT_01071 hypothetical protein [Desulfobacterium anilini DSM 4660 : H567DRAFT_scaffold00004.4]	53.33	1	4	4	38	1.13922e+08	288766913	3.96561e+08	2.19228e+08		0			219.609	18.33	2	14	375.126	33.33	3	12	360.656	53.33	4	12	120	14.0723	7.56201
2527180173	H567DRAFT_00205 zinc resistance-associated protein [Desulfobacterium anilini DSM 4660 : H567DRAFT_scaffold00001.1]	53.21	1	8	8	78	1.41924e+09	9.16758e+08	3.04981e+08	3.6204e+08	571.662	22.44	4	17	823.786	42.31	5	22	308.052	21.15	3	14	802.147	36.54	5	25	156	16.9795	8.99756
2527183208	H567DRAFT_03243 Response regulators consisting of a CheY-like receiver domain and a winged-helix DNA-binding domain [Desulfobacterium anilini DSM 4660 : H567DRAFT_scaffold00031.31]	53.17	1	5	5	163	3.61718e+09	1932379969	2.6913e+09	2.131e+09	1293.55	53.17	4	35	1401.09	53.17	4	39	1816.74	53.17	4	45	1617.73	53.17	5	44	126	13.933	4.65283
2527181897	H567DRAFT_01931 SSU ribosomal protein S1P [Desulfobacterium anilini DSM 4660 : H567DRAFT_scaffold00009.9]	53.16	1	27	27	489	1.14565e+09	8.17655e+08	1.51551e+09	1193146854	2435.96	29.59	15	87	3738.88	35.44	18	120	4317.46	45.73	23	143	4848.21	46.68	23	139	632	70.6291	4.79248
2527180549	H567DRAFT_00581 tungsten-dependent benzoyl-CoA reductase-related protein bamD [Desulfobacterium anilini DSM 4660 : H567DRAFT_scaffold00002.2]	53.14	1	20	20	331	2.3777e+09	1.86411e+09	2.08075e+09	1.84647e+09	1392.73	34.29	11	54	3064.43	50.52	18	88	3223	50.52	19	99	3252.86	47.38	16	90	382	42.401	5.96045
2527181154	H567DRAFT_01186 chaperonin GroES [Desulfobacterium anilini DSM 4660 : H567DRAFT_scaffold00004.4]	53.13	1	6	6	80	1.90062e+09	1.09693e+09	1.80367e+09	1364092381	136.255	16.67	2	9	331.759	34.38	4	21	428.862	53.13	6	17	765.501	44.79	5	33	96	10.7828	5.0083
2527181075	H567DRAFT_01107 ribosome recycling factor [Desulfobacterium anilini DSM 4660 : H567DRAFT_scaffold00004.4]	52.97	1	8	8	94	3.61876e+08	3.75081e+08	4.28882e+08	4.41257e+08	220.33	18.92	3	8	942.109	41.08	7	32	838.054	34.59	6	26	863.465	41.08	6	28	185	21.3332	5.42725
2527181438	H567DRAFT_01471 aspartate aminotransferase [Desulfobacterium anilini DSM 4660 : H567DRAFT_scaffold00006.6]	52.67	1	14	14	261	896455821	7.73082e+08	1283721636	7.54025e+08	1174.13	36.13	9	39	2554.38	52.67	14	78	3431.67	50.64	13	77	2260.28	52.67	14	67	393	43.5842	5.94775
2527180001	H567DRAFT_00033 DNA polymerase III, beta subunit [Desulfobacterium anilini DSM 4660 : H567DRAFT_scaffold00001.1]	52.56	1	17	17	211	9.40844e+08	4.37515e+08	5.95089e+08	2.87278e+08	1298.4	45.01	14	48	1673.24	42.59	12	55	2329.56	48.52	15	57	1629.93	49.87	15	51	371	41.4486	5.30029
2527182050	H567DRAFT_02084 hypothetical protein [Desulfobacterium anilini DSM 4660 : H567DRAFT_scaffold00011.11]	52.41	1	7	7	127	1.20809e+09	9.17388e+08	1.00014e+09	1.12243e+09	1130.86	46.21	6	30	1071	52.41	7	34	1061.47	52.41	7	27	1462.91	52.41	7	36	145	16.2346	5.08447
2527180386	H567DRAFT_00418 ATP synthase F1 subcomplex gamma subunit [Desulfobacterium anilini DSM 4660 : H567DRAFT_scaffold00002.2]	52.22	1	15	15	151	4.90681e+08	7.91714e+07	3.21413e+08	4.19063e+08	910.89	33.45	9	35	413.687	21.5	4	12	1628.83	43.69	11	49	1515.38	44.03	13	55	293	33.0381	8.47021
2527181864	H567DRAFT_01898 glycolate oxidase [Desulfobacterium anilini DSM 4660 : H567DRAFT_scaffold00009.9]	52.13	1	35	36	592	2116376373	763450639	1.65483e+09	1.12724e+09	3049.55	31.42	24	129	3732.22	35.44	26	117	6649.84	50.63	34	207	4037.62	43.15	29	139	869	94.8576	6.50732
2527180027	H567DRAFT_00059 phosphoserine aminotransferase apoenzyme [Desulfobacterium anilini DSM 4660 : H567DRAFT_scaffold00001.1]	51.67	1	14	14	145	8.36959e+08	8.11508e+08	9.76967e+08	7.45218e+08	587.128	27.78	8	21	1052.83	43.06	13	32	1624.01	40	12	47	1527.49	46.67	12	45	360	40.1314	6.44287
2527181959	H567DRAFT_01993 peptidyl-prolyl cis-trans isomerase C [Desulfobacterium anilini DSM 4660 : H567DRAFT_scaffold00010.10]	51.45	1	20	20	238	1.28362e+09	8.29715e+08	1.00883e+09	6.40774e+08	1635.5	28.2	11	49	1956.89	43.6	14	51	2324	48.84	17	76	1826.91	46.51	15	62	344	38.2095	5.17334
2527179999	H567DRAFT_00031 CO dehydrogenase maturation factor [Desulfobacterium anilini DSM 4660 : H567DRAFT_scaffold00001.1]	51.42	1	10	10	140	616430952	3.09217e+08	7.24879e+08	4.78657e+08	887.357	31.98	6	28	1137.22	36.44	7	39	1346.7	44.53	9	46	644.037	36.03	8	27	247	26.7948	5.07178
2527180366	H567DRAFT_00398 3-isopropylmalate dehydrogenase [Desulfobacterium anilini DSM 4660 : H567DRAFT_scaffold00002.2]	51.41	1	18	18	228	1.44595e+08	3.11711e+08	2.60316e+09	2.79419e+09	469.11	10.45	4	14	682.785	25.14	8	28	3201.54	34.18	13	90	3167.61	51.41	17	96	354	38.5859	6.20166
2527180467	H567DRAFT_00499 catalase-peroxidase [Desulfobacterium anilini DSM 4660 : H567DRAFT_scaffold00002.2]	51.36	1	28	28	403	1.00993e+09	5.79883e+08	7.6977e+08	4.61974e+08	2922.44	32.47	17	96	2968.97	38.99	19	80	4493.3	49.73	27	136	3350	45.38	22	91	736	81.0912	5.46533
2527180572	H567DRAFT_00604 1,4-alpha-glucan branching enzyme [Desulfobacterium anilini DSM 4660 : H567DRAFT_scaffold00002.2]	51	1	4	4	11	0	54313882	2.82642e+08	1.82352e+08						0			50.1178	18	2	3	273.8	45	3	8	100	11.2116	8.44092
2527181994	H567DRAFT_02028 N-acetyl-gamma-glutamyl-phosphate reductase [Desulfobacterium anilini DSM 4660 : H567DRAFT_scaffold00010.10]	50.99	1	13	13	178	4.07905e+08	4.32762e+08	473408691	2.95593e+08	759.614	28.61	8	32	1385.48	45.33	12	46	1446.18	38.53	10	46	1456.25	47.31	12	54	353	37.9664	6.78564
2527183987	H567DRAFT_04023 tungsten-dependent benzoyl-CoA reductase-related protein bamD [Desulfobacterium anilini DSM 4660 : H567DRAFT_scaffold00076.76]	50.81	3	20	20	222	9.6177e+08	7.99127e+08	4.41877e+08	2.9384e+08	1582.02	37.03	14	51	1892.13	44.32	17	62	1239.65	38.65	15	49	1527.03	44.32	15	60	370	41.5517	6.1001
2527182992	H567DRAFT_03027 4-hydroxybutyryl-CoA dehydratase / vinylacetyl-CoA-Delta-isomerase [Desulfobacterium anilini DSM 4660 : H567DRAFT_scaffold00025.25]	50.73	1	18	18	197	5.21038e+08	3.64325e+08	5.7602e+08	4.96921e+08	855.606	14.76	6	24	1594.37	34.1	12	53	1928.63	42.2	14	49	2765.4	48.23	16	71	481	53.5738	6.53662
2527180341	H567DRAFT_00373 4Fe-4S dicluster domain-containing protein [Desulfobacterium anilini DSM 4660 : H567DRAFT_scaffold00002.2]	50.72	1	18	18	244	1312014629	9.78287e+08	757155786	5.32241e+08	1217.41	36.89	11	48	1538.32	49.57	17	82	1569.65	48.99	15	64	1207.68	41.79	11	50	347	39.2532	6.55127
2527182771	H567DRAFT_02806 Cyclic nucleotide-binding domain-containing protein [Desulfobacterium anilini DSM 4660 : H567DRAFT_scaffold00021.21]	50.64	1	7	7	83	161766177	142897550	1.89695e+08	1.71985e+08	334.141	28.21	4	12	611.085	39.1	5	20	1230.91	50.64	7	33	633.802	45.51	6	18	156	17.791	5.05908
2527181151	H567DRAFT_01183 OmpA-OmpF porin, OOP family [Desulfobacterium anilini DSM 4660 : H567DRAFT_scaffold00004.4]	50.51	1	13	13	135	0	2.57297e+08	6.50667e+08	3.3649e+08					1119.48	31.79	8	33	2472.68	46.41	12	58	2020.19	46.41	11	44	390	41.5771	7.82568
2527180031	H567DRAFT_00063 sulfide dehydrogenase (flavoprotein) subunit SudA (EC 1.8.1.-) [Desulfobacterium anilini DSM 4660 : H567DRAFT_scaffold00001.1]	50.43	1	23	23	341	3.79203e+09	2.23585e+09	3.99576e+09	3.51085e+09	2846.27	33.62	15	67	2792.63	44.47	20	84	3466	45.11	21	96	3609.23	45.11	21	94	470	51.3123	7.09326
2527180729	H567DRAFT_00761 Acyl-CoA dehydrogenase [Desulfobacterium anilini DSM 4660 : H567DRAFT_scaffold00003.3]	50.39	1	12	12	145	2.52289e+08	2.53066e+08	3.0326e+08	1.44056e+08	662.671	24.8	6	18	923.16	27.94	7	30	2001.35	47	11	58	983.733	26.63	7	39	383	42.6329	5.52881
2527183168	H567DRAFT_03203 purine hydroxylase delta subunit apoprotein [Desulfobacterium anilini DSM 4660 : H567DRAFT_scaffold00029.29]	50.31	1	7	9	152	1.74252e+09	5.30313e+09	0	0	1435.39	36.81	6	37	5134.18	50.31	9	115									163	17.5779	5.09717
2527180384	H567DRAFT_00416 F-type H+-transporting ATPase subunit delta [Desulfobacterium anilini DSM 4660 : H567DRAFT_scaffold00002.2]	50.27	1	8	8	103	479055373	8.19292e+07	2.9428e+08	2.60483e+08	1392.15	43.72	7	48	141.939	18.58	3	7	621.529	39.89	6	21	1146.67	46.45	7	27	183	20.3881	9.21729
2527182626	H567DRAFT_02660 branched-chain amino acid transport system substrate-binding protein [Desulfobacterium anilini DSM 4660 : H567DRAFT_scaffold00019.19]	50.23	1	16	16	173	6.76961e+08	8.65273e+08	5.19877e+08	3.99002e+08	1146.86	48.36	14	43	1050.33	26.06	10	46	1090.9	18.08	7	41	831.774	22.54	9	43	426	47.2563	7.91357
2527181294	H567DRAFT_01326 TRAP-type C4-dicarboxylate transport system, substrate-binding protein [Desulfobacterium anilini DSM 4660 : H567DRAFT_scaffold00005.5]	50.15	1	15	15	307	4.13205e+09	3161107710	1.88112e+09	4.78703e+08	2663.69	43.11	14	85	3243.07	47.8	14	92	2331.79	47.8	13	78	1642.3	40.76	12	52	341	37.6751	6.25244
2527180360	H567DRAFT_00392 Dissimilatory sulfite reductase D (DsrD) [Desulfobacterium anilini DSM 4660 : H567DRAFT_scaffold00002.2]	50	1	7	7	112	1.32529e+08	6.06861e+08	1.35046e+09	1.886e+09	283.589	26.32	2	18	704.058	48.68	5	29	1084.32	43.42	6	36	809.321	50	7	29	76	8.62732	8.90967
2527183261	H567DRAFT_03296 ribose-5-phosphate isomerase (EC 5.3.1.6) [Desulfobacterium anilini DSM 4660 : H567DRAFT_scaffold00032.32]	50	1	5	5	55	0	7.00441e+07	9.45672e+07	1.31183e+08					835.871	39.44	4	14	1170.47	50	5	24	940.115	38.73	4	17	142	15.5657	7.15186
2527182287	H567DRAFT_02321 Lipid-binding SYLF domain-containing protein [Desulfobacterium anilini DSM 4660 : H567DRAFT_scaffold00013.13]	49.78	1	9	9	169	2375964056	1.47764e+09	1.54929e+09	5.83606e+08	1993.73	39.3	7	40	1784.64	49.78	9	44	1976.02	49.78	9	48	1654.75	45.41	8	37	229	24.1267	9.14404
2527181502	H567DRAFT_01535 hypothetical protein [Desulfobacterium anilini DSM 4660 : H567DRAFT_scaffold00006.6]	49.77	1	10	10	108	0	2.8371e+08	5.7844e+08	4.17682e+08					526.249	42.47	8	26	857.626	46.12	9	45	687.5	44.75	9	37	219	24.7065	9.08545
2527183839	H567DRAFT_03875 purine hydroxylase delta subunit apoprotein [Desulfobacterium anilini DSM 4660 : H567DRAFT_scaffold00059.59]	49.69	1	5	7	127	1.58997e+09	3704802672	0	0	769.071	21.47	2	20	4134.37	49.69	7	107									163	17.5068	5.07178
2527179985	H567DRAFT_00017 pyruvate-ferredoxin/flavodoxin oxidoreductase [Desulfobacterium anilini DSM 4660 : H567DRAFT_scaffold00001.1]	49.45	1	57	57	795	1.738e+09	1.63716e+09	3.99009e+09	2.99897e+09	2602.98	22.47	24	99	5544.05	35.32	35	177	8537.06	48	52	270	8277.28	44.68	45	249	1175	129.68	5.79541
2527183088	H567DRAFT_03123 Rubrerythrin [Desulfobacterium anilini DSM 4660 : H567DRAFT_scaffold00027.27]	49.4	1	6	6	89	1.11501e+08	2.09577e+08	1.7218e+08	6.56147e+07	607.675	19.28	2	23	1209.38	42.77	5	32	1235.24	29.52	3	22	422.071	25.9	3	12	166	18.448	5.021
2527179981	H567DRAFT_00013 FKBP-type peptidyl prolyl cis-trans isomerase /Apo-metallochaperone SlyD [Desulfobacterium anilini DSM 4660 : H567DRAFT_scaffold00001.1]	49.38	1	5	5	12	62504326	0	7.01406e+07	1.00266e+08	89.0533	12.35	2	4					166.012	28.4	3	6	26.23	27.78	2	2	162	18.4726	6.354
2527183048	H567DRAFT_03083 amino acid/amide ABC transporter substrate-binding protein, HAAT family (TC 3.A.1.4.-) [Desulfobacterium anilini DSM 4660 : H567DRAFT_scaffold00026.26]	49.3	1	17	17	211	1.72699e+09	1.05862e+09	9.25103e+07	106599620	3964.87	49.3	16	97	3315.54	40.38	12	73	663.73	15.96	4	18	915.888	17.84	5	23	426	46.3951	6.11279
2527180835	H567DRAFT_00867 Uncharacterized membrane protein YebE, DUF533 family [Desulfobacterium anilini DSM 4660 : H567DRAFT_scaffold00003.3]	49.22	1	9	9	72	181305948	1.10206e+08	2.75611e+08	6.10533e+08		0			1171.03	22.66	5	25	1297.94	39.84	7	26	1124.73	30.86	6	21	256	25.7494	5.2749
2527183083	H567DRAFT_03118 phosphoenolpyruvate synthase [Desulfobacterium anilini DSM 4660 : H567DRAFT_scaffold00027.27]	49.09	1	33	33	430	1.54345e+09	9.68166e+08	1.41067e+09	9.00783e+08	2241.72	26.18	20	91	2330.72	32.97	22	103	3025.49	47.76	31	133	2387.79	35.76	23	103	825	92.0029	5.64307
2527180369	H567DRAFT_00401 acetolactate synthase, large subunit [Desulfobacterium anilini DSM 4660 : H567DRAFT_scaffold00002.2]	49.02	1	23	23	174	0	0	1.31135e+09	1.74207e+09									1922.26	41.35	19	82	2469.49	47.77	22	92	561	61.678	8.07471
2527183726	H567DRAFT_03762 LSU ribosomal protein L5P [Desulfobacterium anilini DSM 4660 : H567DRAFT_scaffold00051.51]	48.6	1	7	7	54	0	7.13797e+07	2.10142e+08	2.18554e+08					459.745	14.53	2	8	846.82	43.02	6	24	864.493	41.34	6	22	179	20.2438	9.27588
2527181615	H567DRAFT_01649 periplasmic chaperone for outer membrane proteins Skp [Desulfobacterium anilini DSM 4660 : H567DRAFT_scaffold00007.7]	48.59	1	9	9	126	1932685363	4.33223e+08	4.6565e+08	3.66636e+08	1292.09	41.81	7	40	949.837	27.12	6	25	969.128	34.46	6	22	1402.48	48.59	9	39	177	20.7696	5.85889
2527181390	H567DRAFT_01422 polyribonucleotide nucleotidyltransferase [Desulfobacterium anilini DSM 4660 : H567DRAFT_scaffold00005.5]	48.56	1	25	25	365	1344225955	6.7274e+08	1.55106e+09	1.16758e+09	2172.5	30.46	15	71	1980.63	38.94	18	83	2634.6	37.21	18	91	3468.33	43.97	22	120	696	76.2465	5.47803
2527182930	H567DRAFT_02965 indolepyruvate ferredoxin oxidoreductase beta subunit [Desulfobacterium anilini DSM 4660 : H567DRAFT_scaffold00024.24]	48.47	1	8	8	131	588257396	524492351	1372259356	9.03307e+08	202.122	21.94	4	8	308.053	27.04	4	10	1835.74	47.96	6	45	2712.55	47.96	7	68	196	20.1089	8.63135
2527180349	H567DRAFT_00381 malate dehydrogenase (NAD) [Desulfobacterium anilini DSM 4660 : H567DRAFT_scaffold00002.2]	48.4	1	8	11	148	1.7916e+09	984755316	8.35203e+08	5.29591e+08	1290.68	31.41	8	30	1333.41	45.19	9	33	1253.14	48.4	11	38	1568.01	48.4	11	47	312	32.32	5.38916
2527182453	H567DRAFT_02487 fructose-bisphosphate aldolase [Desulfobacterium anilini DSM 4660 : H567DRAFT_scaffold00016.16]	48.26	1	15	15	236	1.10501e+09	7.34891e+08	1060130172	5.3233e+08	1040.26	22.27	8	46	1668.85	40.84	12	60	3137.8	46.87	14	74	2130.97	46.87	13	56	431	46.3517	6.22705
2527182757	H567DRAFT_02792 protein of unknown function (DUF4198) [Desulfobacterium anilini DSM 4660 : H567DRAFT_scaffold00021.21]	48.1	1	8	8	111	3.61987e+08	4.1396e+08	7.74983e+08	792225398	345.687	22.78	4	18	548.729	34.18	6	22	925.649	37.13	6	28	1392.66	48.1	8	43	237	26.0544	6.43018
2527181545	H567DRAFT_01578 ketopantoate hydroxymethyltransferase [Desulfobacterium anilini DSM 4660 : H567DRAFT_scaffold00006.6]	48.01	1	10	10	174	1867383209	8.33811e+08	1.39425e+09	1.07079e+09	1241.34	29.96	7	35	1832.63	45.13	8	42	1962.73	45.49	9	49	1895.72	47.65	9	48	277	29.7041	5.52881
2527183010	H567DRAFT_03045 Carbonic anhydrase or acetyltransferase, isoleucine patch superfamily [Desulfobacterium anilini DSM 4660 : H567DRAFT_scaffold00026.26]	47.99	1	17	17	119	0	9.78163e+07	2.38831e+08	1.46169e+08					377.633	17.76	7	22	915.357	47.99	17	51	936.202	33.62	12	46	473	53.7514	6.90283
2527181949	H567DRAFT_01983 preQ(0) biosynthesis protein QueD [Desulfobacterium anilini DSM 4660 : H567DRAFT_scaffold00010.10]	47.97	1	6	6	74	2.05184e+08	1.70356e+08	2.86772e+08	1.52978e+08	337.012	43.9	5	21	458.267	43.9	5	24	241.332	30.08	4	17	170.939	26.02	3	12	123	13.9709	5.2876
2527182902	H567DRAFT_02937 phenylacetate-CoA ligase [Desulfobacterium anilini DSM 4660 : H567DRAFT_scaffold00023.23]	47.84	1	21	21	233	5093166420	3.39651e+09	0	0	3311.1	25.51	13	94	3852.29	47.84	19	139									439	50.1752	5.50342
2527183722	H567DRAFT_03758 LSU ribosomal protein L29P [Desulfobacterium anilini DSM 4660 : H567DRAFT_scaffold00051.51]	47.76	1	4	4	22	0	0	8.92226e+07	3.67888e+08									94.832	37.31	2	3	437.588	47.76	4	19	67	7.72013	9.90576
2527181380	H567DRAFT_01412 Response regulator containing CheY-like receiver, AAA-type ATPase, and DNA-binding domains [Desulfobacterium anilini DSM 4660 : H567DRAFT_scaffold00005.5]	47.67	1	7	7	98	2.80456e+08	3.4749e+08	5.14928e+08	1.95991e+08	770.211	44.19	6	25	661.318	44.19	6	28	768.322	47.67	7	30	568.219	31.98	4	15	172	19.9543	5.51611
2527181038	H567DRAFT_01070 serine protease Do [Desulfobacterium anilini DSM 4660 : H567DRAFT_scaffold00004.4]	47.51	1	18	18	221	6.91902e+08	3.4815e+08	4.28173e+08	2.46057e+08	2121.11	43.15	15	64	1803.04	36.31	12	59	1536.17	36.72	13	56	1293.75	29.05	10	42	482	51.3429	5.94775
2527180437	H567DRAFT_00469 2-oxoglutarate ferredoxin oxidoreductase subunit alpha [Desulfobacterium anilini DSM 4660 : H567DRAFT_scaffold00002.2]	47.35	1	10	10	66	0	0	6.92336e+07	1.41783e+08									427.591	8.64	3	11	2145.51	47.35	10	55	359	39.4854	8.07471
2527182482	H567DRAFT_02516 TRAP-type C4-dicarboxylate transport system, substrate-binding protein [Desulfobacterium anilini DSM 4660 : H567DRAFT_scaffold00016.16]	47.21	1	16	16	212	754414489	3623893246	1879679325	3602701274	833.286	17.32	4	22	2164.42	47.21	15	69	1434.45	37.99	11	47	2530.57	40.22	13	74	358	39.8034	7.45947
2527181040	H567DRAFT_01072 hypothetical protein [Desulfobacterium anilini DSM 4660 : H567DRAFT_scaffold00004.4]	47.15	1	4	4	32	4.97354e+08	1.21857e+08	1.70073e+08	1.8663e+08		0			185.873	29.27	2	8	323.616	38.21	3	11	395.242	47.15	4	13	123	13.4229	4.81787
2527182789	H567DRAFT_02824 quinone-modifying oxidoreductase subunit QmoC [Desulfobacterium anilini DSM 4660 : H567DRAFT_scaffold00021.21]	47.06	1	8	8	90	3.15686e+08	2.2909e+08	3.76583e+08	2.21621e+08	349.136	18.63	3	17	431.829	24.02	4	18	533.156	47.06	8	37	256.848	36.27	6	18	204	22.9948	9.68604
2527181917	H567DRAFT_01951 Molybdopterin synthase catalytic subunit [Desulfobacterium anilini DSM 4660 : H567DRAFT_scaffold00009.9]	47.06	1	4	4	64	565973892	2.43543e+08	3.80912e+08	207736404	512.301	20.17	2	14	381.018	34.45	3	10	730.514	47.06	4	20	786.47	47.06	4	20	119	13.0408	6.17627
2527180171	H567DRAFT_00203 Copper chaperone CopZ [Desulfobacterium anilini DSM 4660 : H567DRAFT_scaffold00001.1]	47.06	1	2	2	8	0	1.02907e+08	6.96306e+07	0		0				0			255.321	47.06	2	8					68	7.48182	5.73193
2527183984	H567DRAFT_04020 tungsten-dependent benzoyl-CoA reductase-related protein bamF [Desulfobacterium anilini DSM 4660 : H567DRAFT_scaffold00076.76]	47	1	4	9	171	1.64795e+09	9.52273e+08	6.28296e+08	4.24814e+08	1259.12	41.5	8	41	1268.47	41.5	8	43	1397.75	36	7	47	996.531	43.5	8	40	200	22.7833	6.29053
2527182998	H567DRAFT_03033 CBS-domain-containing membrane protein [Desulfobacterium anilini DSM 4660 : H567DRAFT_scaffold00025.25]	46.77	1	7	7	46	1.18947e+08	1.2973e+08	1.60482e+08	7.04093e+07	166.28	19.9	2	4	126.745	27.86	3	8	452.237	41.29	6	21	252.342	32.34	4	13	201	21.342	5.43994
2527182157	H567DRAFT_02191 hypothetical protein [Desulfobacterium anilini DSM 4660 : H567DRAFT_scaffold00012.12]	46.55	1	2	2	8	154153321	1.23262e+08	72302627	0		0				0			404.991	46.55	2	8					58	6.51928	4.56396
2527180267	H567DRAFT_00299 phosphoribosylaminoimidazole-succinocarboxamide synthase [Desulfobacterium anilini DSM 4660 : H567DRAFT_scaffold00001.1]	46.53	1	13	13	121	1.79772e+08	1.45577e+08	3.37704e+08	1422224395	280.775	24.09	7	23	452.843	26.4	7	33	516.091	26.73	8	32	548.045	36.3	10	33	303	34.1309	6.12549
2527181989	H567DRAFT_02023 Chromosome partitioning ATPase, Mrp family, contains Fe-S cluster [Desulfobacterium anilini DSM 4660 : H567DRAFT_scaffold00010.10]	46.52	1	12	12	160	3.00019e+08	3.16135e+08	9.73382e+08	1.11799e+09	640.406	14.87	5	17	802.915	19.42	6	20	1504.48	27.1	9	42	2641.84	46.52	12	81	417	44.74	6.07471
2527182715	H567DRAFT_02750 GDP-L-fucose synthase [Desulfobacterium anilini DSM 4660 : H567DRAFT_scaffold00020.20]	46.39	1	9	9	214	4.67513e+08	5.81879e+08	2.00049e+09	1.58269e+09	315.011	20.69	3	18	915.822	44.2	8	41	2429.29	44.2	8	77	2141.34	46.39	9	78	319	36.2832	7.76709
2527182127	H567DRAFT_02161 glutamyl-tRNA synthetase [Desulfobacterium anilini DSM 4660 : H567DRAFT_scaffold00012.12]	46.27	1	17	17	114	2.49323e+08	1.22787e+08	1.72018e+08	1.2072e+08	385.548	11.09	4	13	664.501	26.01	9	23	1166.66	34.12	12	42	860.124	35.82	13	36	469	52.5314	7.21045
2527180265	H567DRAFT_00297 molecular chaperone GrpE [Desulfobacterium anilini DSM 4660 : H567DRAFT_scaffold00001.1]	46.27	1	7	7	75	5.72376e+08	2.11056e+08	3.89522e+08	1.72093e+08	277.222	14.93	2	17	301.559	35.32	5	16	539.647	35.32	5	25	314.132	42.29	6	17	201	22.5206	5.09717
2527180385	H567DRAFT_00417 ATP synthase F1 subcomplex alpha subunit [Desulfobacterium anilini DSM 4660 : H567DRAFT_scaffold00002.2]	46.23	1	27	28	506	1.77947e+09	4.59779e+09	5.08194e+09	3.69344e+09	1496.61	27.98	16	54	5069.19	42.46	24	154	4622.2	46.23	27	143	5118.32	45.44	25	155	504	55.0814	5.13525
2527180566	H567DRAFT_00598 branched chain amino acid aminotransferase apoenzyme (EC 2.6.1.42) [Desulfobacterium anilini DSM 4660 : H567DRAFT_scaffold00002.2]	46.22	1	14	14	142	6.47003e+08	8.01362e+08	9.22572e+08	7.37022e+08	109.694	19.61	6	9	918.486	24.37	7	31	820.589	42.02	12	41	1658.93	44.82	12	61	357	39.8925	6.31592
2527180371	H567DRAFT_00403 3-isopropylmalate dehydratase, large subunit (EC 4.2.1.33) [Desulfobacterium anilini DSM 4660 : H567DRAFT_scaffold00002.2]	46.19	1	16	16	270	3.7575e+08	9.77204e+08	3835301595	4667299880	270.863	13.1	5	15	1127.68	29.29	8	38	3092.77	44.05	14	92	4840.5	46.19	16	125	420	44.474	5.32568
2527181709	H567DRAFT_01743 hypothetical protein [Desulfobacterium anilini DSM 4660 : H567DRAFT_scaffold00007.7]	46.15	1	4	4	14	2.79428e+06	6.79552e+06	0	0	68.7295	15.38	2	5	86.919	46.15	4	9									52	6.03489	5.09717
2527182042	H567DRAFT_02076 TIGR04076 family protein [Desulfobacterium anilini DSM 4660 : H567DRAFT_scaffold00011.11]	46.07	1	2	2	5	1.14093e+08	1.25705e+08	101240641	81499213		0				0				0			278.49	46.07	2	5	89	9.70459	5.73193
2527180389	H567DRAFT_00421 Protein of unknown function (DUF904) [Desulfobacterium anilini DSM 4660 : H567DRAFT_scaffold00002.2]	45.95	1	5	5	31	5.61172e+08	822058368	9.15384e+08	9.02788e+08	185.927	32.43	2	6		0			220.732	29.73	3	9	572.231	45.95	5	16	74	8.61853	4.67822
2527183718	H567DRAFT_03754 SSU ribosomal protein S19P [Desulfobacterium anilini DSM 4660 : H567DRAFT_scaffold00051.51]	45.83	1	5	5	75	3.56435e+08	3.79653e+08	1.22543e+09	8.10323e+08		0			367.226	26.04	2	14	724.257	45.83	5	34	787.795	26.04	3	27	96	10.799	10.3599
2527182200	H567DRAFT_02234 Cupin domain protein [Desulfobacterium anilini DSM 4660 : H567DRAFT_scaffold00012.12]	45.83	1	4	4	32	1.00897e+08	7.99208e+07	8.94364e+07	4.36337e+07	314.779	20.83	2	7	356.366	20.83	2	7	440.584	35.83	3	11	271.275	30.83	3	7	120	13.0295	6.771
2527183586	H567DRAFT_03622 XTP/dITP diphosphohydrolase [Desulfobacterium anilini DSM 4660 : H567DRAFT_scaffold00044.44]	45.7	1	6	6	36	4.52955e+07	59817337	9.77502e+07	122570180	44.44	19.91	3	3	29.57	26.24	3	3	284.455	19.91	3	12	481.615	34.39	5	18	221	24.4167	5.2876
2527182473	H567DRAFT_02507 heterodisulfide reductase subunit A [Desulfobacterium anilini DSM 4660 : H567DRAFT_scaffold00016.16]	45.59	1	11	11	109	4.76569e+08	2.80086e+08	4.8227e+08	3.44694e+08	178.446	7.06	2	6	629.945	27.35	7	29	638.76	30.88	8	38	703.204	32.94	7	36	340	36.6214	5.57959
2527181987	H567DRAFT_02021 Predicted Fe-Mo cluster-binding protein, NifX family [Desulfobacterium anilini DSM 4660 : H567DRAFT_scaffold00010.10]	45.32	1	9	9	90	2.43787e+08	2.62729e+08	2.23803e+08	2.6984e+08	600.467	19.7	4	15	1045.89	31.53	6	24	879.961	27.59	5	21	1067.43	41.38	8	30	203	20.7252	7.76709
2527181719	H567DRAFT_01753 SSU ribosomal protein S1P [Desulfobacterium anilini DSM 4660 : H567DRAFT_scaffold00008.8]	45.17	1	18	18	218	1.28049e+08	2.12548e+08	4.24926e+08	5.2224e+08	262.061	11.5	4	9	679.518	18.69	7	23	1716.12	37.37	14	75	2945.85	41.07	15	111	487	53.4066	4.97021
2527180335	H567DRAFT_00367 tungsten-dependent benzoyl-CoA reductase subunit bamC [Desulfobacterium anilini DSM 4660 : H567DRAFT_scaffold00001.1]	45.05	1	8	8	91	7.50762e+08	1222215316	1.11914e+09	8.07806e+08	229.007	18.13	3	8	1236.1	41.21	6	31	1011.51	39.01	6	24	901.058	40.66	7	28	182	20.3538	4.84326
2527182013	H567DRAFT_02047 Nitroreductase [Desulfobacterium anilini DSM 4660 : H567DRAFT_scaffold00010.10]	45	1	6	6	30	0	0	0	1.2562e+08													1171.52	45	6	30	180	19.9913	7.21045
2527183823	H567DRAFT_03859 LSU ribosomal protein L1P [Desulfobacterium anilini DSM 4660 : H567DRAFT_scaffold00057.57]	44.83	1	9	9	64	21648508	2.28616e+09	2.99103e+08	3.29996e+08		0			396.083	18.1	4	13	424.742	30.17	6	14	1314.38	44.83	9	37	232	25.0774	9.45166
2527183627	H567DRAFT_03663 Response regulator containing CheY-like receiver, AAA-type ATPase, and DNA-binding domains [Desulfobacterium anilini DSM 4660 : H567DRAFT_scaffold00046.46]	44.76	1	4	4	55	374476795	5.18534e+08	3.83392e+08	2.73972e+08	237.313	23.08	2	6	460.121	44.76	4	15	461.347	44.76	4	14	617.291	30.77	3	20	143	16.3496	5.43994
2527182382	H567DRAFT_02416 nickel transport protein [Desulfobacterium anilini DSM 4660 : H567DRAFT_scaffold00015.15]	44.55	1	6	6	144	2.37029e+08	191308471	6.55172e+08	3.22468e+08	633.264	26.36	4	36	363.755	44.55	4	27	1112.65	44.55	5	45	714.239	44.55	4	36	110	12.1183	7.34229
2527181329	H567DRAFT_01361 aldehyde oxidoreductase [Desulfobacterium anilini DSM 4660 : H567DRAFT_scaffold00005.5]	44.41	1	24	24	124	0	0	0	5.45545e+08		0											4538.02	44.41	24	124	885	94.7962	6.18896
2527180624	H567DRAFT_00656 F420-non-reducing hydrogenase subunit D [Desulfobacterium anilini DSM 4660 : H567DRAFT_scaffold00002.2]	44.2	1	8	8	114	1.36623e+09	818923850	8.26199e+08	8.10341e+08	633.538	44.2	8	23	942.325	43.48	7	28	673.791	43.48	7	27	1369.89	43.48	7	36	138	15.1085	5.94775
2527183836	H567DRAFT_03872 phenylphosphate carboxylase beta subunit [Desulfobacterium anilini DSM 4660 : H567DRAFT_scaffold00058.58]	43.97	1	20	20	322	1.91702e+10	1.05093e+10	1.05532e+08	0	3845.98	39.75	16	156	4543.73	41.23	18	158	277.091	9.73	4	8					473	52.7239	6.12549
2527183012	H567DRAFT_03047 CBS-domain-containing membrane protein [Desulfobacterium anilini DSM 4660 : H567DRAFT_scaffold00026.26]	43.92	1	6	6	37	2.78819e+08	2.28067e+08	3.04047e+08	1.8186e+08	171.62	14.81	3	7	422.597	33.33	4	14	266.225	28.04	4	9	233.218	17.99	3	7	189	21.2781	6.55127
2527181160	H567DRAFT_01192 hypothetical protein [Desulfobacterium anilini DSM 4660 : H567DRAFT_scaffold00004.4]	43.68	1	4	4	70	8.56109e+08	5.61884e+08	3.51594e+08	1.98095e+08	413.738	33.33	3	14	469.187	43.68	4	23	319.474	28.74	3	18	242.343	28.74	3	15	87	9.98289	5.45264
2527183824	H567DRAFT_03860 large subunit ribosomal protein L10 [Desulfobacterium anilini DSM 4660 : H567DRAFT_scaffold00057.57]	43.68	1	6	6	23	0	0	55464000	9.97019e+07						0			504.118	25.29	2	7	881.43	28.16	5	16	174	19.2532	8.86572
2527180182	H567DRAFT_00214 acetyl-CoA C-acetyltransferase [Desulfobacterium anilini DSM 4660 : H567DRAFT_scaffold00001.1]	43.56	1	14	14	191	2.23953e+09	1.11678e+09	1.11001e+09	1.10646e+09	1565.59	31.7	11	42	1574.17	38.4	12	41	1937.7	41.49	13	55	1934.47	43.56	14	53	388	41.1416	6.68311
2527182104	H567DRAFT_02138 3-hydroxyacyl-CoA dehydrogenase [Desulfobacterium anilini DSM 4660 : H567DRAFT_scaffold00011.11]	43.46	1	24	24	252	834374961	253492809	5.21289e+08	2.20105e+08	2048.04	24.69	13	61	1445.94	20.74	11	39	2014.75	29.14	18	75	2293.64	34.69	19	77	810	88.4526	5.98584
2527180161	H567DRAFT_00193 large subunit ribosomal protein L25 [Desulfobacterium anilini DSM 4660 : H567DRAFT_scaffold00001.1]	43.46	1	5	5	42	0	187993164	3.11366e+08	5.06486e+08					181.229	11.68	2	10	363.263	27.1	3	9	1034.07	30.84	4	23	214	22.6838	4.70361
2527182253	H567DRAFT_02287 L-glutamine synthetase [Desulfobacterium anilini DSM 4660 : H567DRAFT_scaffold00013.13]	43.44	1	13	13	167	5.30693e+08	2.51456e+08	363582524	2.44291e+08	788.309	18.55	6	32	1238.24	31	9	34	1787.17	35.75	11	50	1694.15	43.21	12	51	442	50.6281	6.02393
2527183059	H567DRAFT_03094 TRAP-type C4-dicarboxylate transport system, substrate-binding protein [Desulfobacterium anilini DSM 4660 : H567DRAFT_scaffold00027.27]	43.44	1	12	12	45	1.5865e+08	3.62791e+08	2.66146e+07	1.41223e+07	185.563	8.45	2	6	1244.43	43.44	12	39		0				0			343	38.1164	6.43018
2527181856	H567DRAFT_01890 acetyl-coenzyme A synthetase [Desulfobacterium anilini DSM 4660 : H567DRAFT_scaffold00009.9]	43.25	1	24	24	471	2189057917	1.56668e+09	2.0737e+09	7.41882e+08	3642.24	27.76	13	103	3745.94	32.21	16	118	4619.14	34.82	20	140	4213.12	38.34	18	110	652	72.923	5.65576
2527183985	H567DRAFT_04021 tungsten-dependent benzoyl-CoA reductase-related protein bamE [Desulfobacterium anilini DSM 4660 : H567DRAFT_scaffold00076.76]	43.25	1	27	28	397	1.80946e+09	2.11554e+09	1.07741e+09	7.6258e+08	1967.85	31.91	18	71	3743.79	35.01	24	116	3059.11	29.66	20	102	3635.15	30.62	21	108	934	103.812	5.60498
2527181519	H567DRAFT_01552 hypothetical protein [Desulfobacterium anilini DSM 4660 : H567DRAFT_scaffold00006.6]	43.23	1	8	8	71	1.29139e+08	6.08691e+07	1.03077e+08	6.20009e+07	543.568	20.79	4	15	799.198	29.04	6	17	1318.74	37.29	6	25	680.605	30.69	5	14	303	34.2018	5.0083
2527183727	H567DRAFT_03763 SSU ribosomal protein S8P [Desulfobacterium anilini DSM 4660 : H567DRAFT_scaffold00051.51]	43.18	1	4	4	9	2.07843e+08	8.28654e+07	139793184	3.44922e+07	203.953	18.18	2	6		0				0			62.3459	25	2	3	132	14.7878	9.75928
2527182507	H567DRAFT_02541 Carbonic anhydrase or acetyltransferase, isoleucine patch superfamily [Desulfobacterium anilini DSM 4660 : H567DRAFT_scaffold00017.17]	43.14	1	9	9	146	7.60287e+08	7.44022e+08	1.42399e+09	5.49942e+08	689.291	38.73	6	25	1423.72	39.22	8	42	1390.44	42.65	8	39	1191.72	38.73	7	40	204	22.4399	8.42627
2527181313	H567DRAFT_01345 Chalcone isomerase-like [Desulfobacterium anilini DSM 4660 : H567DRAFT_scaffold00005.5]	43.09	1	7	7	101	867048591	7.35057e+08	3.66716e+08	1.74119e+08	946.162	31.38	5	22	1182.71	43.09	7	34	568.464	32.45	5	23	763.537	22.34	3	22	188	20.6257	5.71924
2527183747	H567DRAFT_03783 hypothetical protein [Desulfobacterium anilini DSM 4660 : H567DRAFT_scaffold00052.52]	43.08	1	3	3	14	100997534	0	2.39572e+08	76496023		0							85.9101	43.08	3	5	360.421	30.77	2	9	65	7.20971	6.66846
2527183074	H567DRAFT_03109 glucosylglycerate synthase [Desulfobacterium anilini DSM 4660 : H567DRAFT_scaffold00027.27]	42.93	1	16	16	141	3.47641e+08	1.67358e+08	1.74648e+08	1.46185e+08	627.605	21.95	9	26	1018.02	30.24	9	40	962.602	28.78	10	37	1009.92	34.39	11	38	410	46.6558	7.69385
2527182015	H567DRAFT_02049 phenylacetate-CoA ligase [Desulfobacterium anilini DSM 4660 : H567DRAFT_scaffold00010.10]	42.89	1	16	16	69	0	1.04557e+08	7.98998e+07	5.79122e+08					120.118	6.77	2	7	165.379	15.35	5	7	1452.99	42.89	16	55	443	50.4696	6.48096
2527183055	H567DRAFT_03090 amino acid/amide ABC transporter substrate-binding protein, HAAT family [Desulfobacterium anilini DSM 4660 : H567DRAFT_scaffold00027.27]	42.86	1	12	12	199	1.78453e+09	1772951388	898996079	6.48456e+08	1365	19.3	5	35	2427.41	33.83	10	64	1635.79	27.32	8	55	1503.93	35.34	9	45	399	43.8334	6.75635
2527183503	H567DRAFT_03539 Alcohol dehydrogenase, class IV [Desulfobacterium anilini DSM 4660 : H567DRAFT_scaffold00040.40]	42.86	1	12	12	116	8.58006e+08	2.98402e+08	3.72131e+08	2.0118e+08	910.361	34.55	9	28	1146.76	38.18	11	33	1419.85	31.69	9	41	551.291	20.78	6	14	385	40.9643	4.93213
2527183631	H567DRAFT_03667 Response regulator containing CheY-like receiver, AAA-type ATPase, and DNA-binding domains [Desulfobacterium anilini DSM 4660 : H567DRAFT_scaffold00046.46]	42.86	1	5	5	42	4.028e+08	169360723	6.45484e+07	105624491	623.767	38.31	4	14	225.24	20.13	3	10	278.5	20.13	3	10	206.306	26.62	3	8	154	17.5884	6.0874
2527183713	H567DRAFT_03749 SSU ribosomal protein S10P [Desulfobacterium anilini DSM 4660 : H567DRAFT_scaffold00051.51]	42.72	1	3	3	33	5.40234e+08	1.64236e+08	149782633	1.11797e+08	435.568	30.1	2	10	258.555	30.1	2	6	411.214	42.72	3	9	356.796	42.72	3	8	103	11.7204	9.37842
2527181391	H567DRAFT_01423 SSU ribosomal protein S15P [Desulfobacterium anilini DSM 4660 : H567DRAFT_scaffold00005.5]	42.7	1	6	6	67	1.72477e+08	1.00505e+08	3.71115e+08	4.87241e+08	95.6852	33.71	3	5	549.406	33.71	3	15	642.732	42.7	6	26	498.09	41.57	5	21	89	10.685	10.1987
2527180826	H567DRAFT_00858 SSU ribosomal protein S30P /sigma 54 modulation protein [Desulfobacterium anilini DSM 4660 : H567DRAFT_scaffold00003.3]	42.61	1	7	7	56	208770813	199801103	4.77479e+08	3.69006e+08	364.58	15.91	3	7		0			621.523	42.61	7	22	842.783	42.61	7	27	176	19.9203	5.37646
2527181319	H567DRAFT_01351 Response regulator containing CheY-like receiver, AAA-type ATPase, and DNA-binding domains [Desulfobacterium anilini DSM 4660 : H567DRAFT_scaffold00005.5]	42.59	1	6	6	46	3.3246e+07	234773662	1.52402e+08	1.38133e+08	117.707	14.2	2	4	230.57	11.11	2	6	574.005	28.4	4	15	811.474	42.59	6	21	162	18.9226	5.22412
2527181327	H567DRAFT_01359 electron transfer flavoprotein alpha subunit [Desulfobacterium anilini DSM 4660 : H567DRAFT_scaffold00005.5]	42.55	1	8	8	34	0	0	0	508059879													1060.26	42.55	8	34	329	35.0819	5.13525
2527181741	H567DRAFT_01775 hypothetical protein [Desulfobacterium anilini DSM 4660 : H567DRAFT_scaffold00008.8]	42.2	1	3	3	54	3.077e+08	3.06802e+08	4.17751e+08	2.06691e+08	503.941	42.2	3	13	745.924	42.2	3	17	351.404	42.2	3	11	578.092	42.2	3	13	109	11.6369	5.12256
2527182852	H567DRAFT_02887 phosphoglycerate kinase [Desulfobacterium anilini DSM 4660 : H567DRAFT_scaffold00023.23]	42.13	1	16	16	238	6.5362e+08	3.79936e+08	6.81032e+08	3.95185e+08	1869.88	37.96	14	63	1691.25	35.19	13	51	2039.33	39.81	15	68	1721.95	40.05	15	56	432	47.5666	6.55127
2527180868	H567DRAFT_00900 LSU ribosomal protein L19P [Desulfobacterium anilini DSM 4660 : H567DRAFT_scaffold00003.3]	42.11	1	5	5	25	0	0	9.57459e+07	1.16141e+08									55.1117	37.72	4	7	169.16	42.11	5	18	114	13.3495	10.9897
2527183210	H567DRAFT_03245 succinyl-diaminopimelate desuccinylase [Desulfobacterium anilini DSM 4660 : H567DRAFT_scaffold00031.31]	42.09	1	10	10	75	29399421	1.89695e+08	3.1032e+08	1.81077e+08		0			351.034	19.22	5	13	939.424	36.98	8	36	514.448	30.17	8	26	411	44.8261	5.33838
2527183459	H567DRAFT_03495 Outer membrane lipoprotein-sorting protein [Desulfobacterium anilini DSM 4660 : H567DRAFT_scaffold00038.38]	42.04	1	7	7	69	183411238	1.78332e+08	1.94042e+08	1.53784e+08	583.713	31.43	5	14	449.837	26.94	5	13	392.166	22.86	4	15	991.709	26.94	5	27	245	27.8191	6.60986
2527180137	H567DRAFT_00169 dephospho-CoA kinase [Desulfobacterium anilini DSM 4660 : H567DRAFT_scaffold00001.1]	42.02	1	21	21	186	5.14396e+08	4.76369e+08	542846638	2.92965e+08	1337.13	21.22	8	37	1180.84	34.03	16	54	1614.4	35.08	16	60	1315.82	31.93	13	35	476	54.2403	5.99854
2527181073	H567DRAFT_01105 translation elongation factor Ts (EF-Ts) [Desulfobacterium anilini DSM 4660 : H567DRAFT_scaffold00004.4]	42	1	7	7	117	482253507	7.97442e+08	1.34322e+09	1.4346e+09	311.77	21.5	4	12	846.023	34	6	34	1426.98	42	7	38	1091.72	42	7	33	200	22.0493	5.78271
2527181642	H567DRAFT_01676 Adenylosuccinate synthetase [Desulfobacterium anilini DSM 4660 : H567DRAFT_scaffold00007.7]	41.72	1	14	14	176	276679681	1.73921e+08	2.7594e+08	2.61029e+08	486.954	20.05	6	21	1103.09	24.94	8	38	1642.26	35.66	10	40	2453.15	40.09	13	77	429	46.6034	7.04932
2527180517	H567DRAFT_00549 translation elongation factor P (EF-P) [Desulfobacterium anilini DSM 4660 : H567DRAFT_scaffold00002.2]	41.71	1	6	6	45	118054606	1.40606e+08	4.64252e+08	4.49924e+08		0			218.074	28.34	4	8	537.375	36.9	5	18	527.159	41.71	6	19	187	21.4078	4.91943
2527183767	H567DRAFT_03803 hypothetical protein [Desulfobacterium anilini DSM 4660 : H567DRAFT_scaffold00053.53]	41.58	1	14	14	185	3.50845e+08	2.28411e+08	3.4817e+08	1.30783e+08	1362.79	24.73	8	39	1280.15	28.8	10	38	1785.24	41.58	14	52	2174.4	34.78	11	56	368	41.8571	5.03369
2527180724	H567DRAFT_00756 hypothetical protein [Desulfobacterium anilini DSM 4660 : H567DRAFT_scaffold00003.3]	41.54	1	7	7	28	1.0302e+08	9.40232e+07	1.02822e+08	7.42005e+07	36.8457	9.23	2	3	20.83	10.26	2	2	198.524	23.08	3	14	68.1677	23.59	4	9	195	21.8525	5.71924
2527183091	H567DRAFT_03126 acetoin utilization protein AcuB [Desulfobacterium anilini DSM 4660 : H567DRAFT_scaffold00027.27]	41.48	1	6	6	63	4.51746e+08	204929818	3.42924e+08	1.36167e+08	315.387	27.95	4	14	229.769	26.2	4	11	509.258	34.5	5	19	523.974	29.69	4	19	229	25.8767	8.85107
2527181689	H567DRAFT_01723 trigger factor [Desulfobacterium anilini DSM 4660 : H567DRAFT_scaffold00007.7]	41.46	1	12	12	192	551995194	4.64776e+08	746760875	5.50354e+08	1587.52	28.93	7	33	2371.22	30.52	7	57	1809.04	37.36	9	49	1690.46	38.95	11	53	439	49.507	4.95752
2527181097	H567DRAFT_01129 acetyl-CoA carboxylase biotin carboxyl carrier protein [Desulfobacterium anilini DSM 4660 : H567DRAFT_scaffold00004.4]	41.43	1	2	2	16	549021030	1.53242e+09	1.08279e+09	2894201536		0			418.11	41.43	2	8	457.961	41.43	2	8		0			70	7.29373	4.48779
2527183058	H567DRAFT_03093 3-keto-5-aminohexanoate cleavage enzyme [Desulfobacterium anilini DSM 4660 : H567DRAFT_scaffold00027.27]	41.37	1	7	7	85	3.85225e+08	2.01891e+08	201269552	1.36454e+08	264.28	22.48	4	13	554.51	38.44	6	27	541.917	34.85	5	31	226.591	25.41	5	14	307	33.6092	5.56689
2527181654	H567DRAFT_01688 Acyl-CoA dehydrogenase [Desulfobacterium anilini DSM 4660 : H567DRAFT_scaffold00007.7]	41.11	1	16	17	224	703908666	4.59818e+08	7.83393e+08	4.92083e+08	2044.78	22.04	10	44	2686.71	33.89	13	66	2400.69	34.07	13	55	2845.08	36.48	14	59	540	58.9023	5.23682
2527183202	H567DRAFT_03237 5,10-methylenetetrahydrofolate reductase [Desulfobacterium anilini DSM 4660 : H567DRAFT_scaffold00031.31]	41.1	1	11	11	86	4.83157e+08	5.30526e+08	4.4719e+08	2.8987e+08	290.926	20.89	5	14	745.512	41.1	11	32	526.37	36.3	8	22	261.419	27.4	8	18	292	31.0806	6.56592
2527181739	H567DRAFT_01773 Outer membrane protein OmpA [Desulfobacterium anilini DSM 4660 : H567DRAFT_scaffold00008.8]	41.1	1	5	5	47	443336507	2.20499e+08	3.30783e+08	1.77106e+08		0			130.728	12.33	2	7	802.991	30.59	4	27	275.519	31.51	4	13	219	22.7956	7.88428
2527183163	H567DRAFT_03198 cold-shock DNA-binding protein family [Desulfobacterium anilini DSM 4660 : H567DRAFT_scaffold00029.29]	40.91	1	2	2	13	0	2.25792e+08	276190042	4.31214e+08						0			105.775	40.91	2	6	156.597	40.91	2	7	66	7.14563	7.25439
2527183846	H567DRAFT_03882 benzoate-CoA ligase (EC 6.2.1.25) [Desulfobacterium anilini DSM 4660 : H567DRAFT_scaffold00059.59]	40.87	1	12	14	122	2.41852e+08	1.65916e+08	2.59877e+08	1.45206e+08	738.895	11.6	5	15	1067.42	23.57	8	26	2129.96	31.75	11	51	1109.29	27.57	9	30	526	58.5347	6.39209
2527183419	H567DRAFT_03455 hypothetical protein [Desulfobacterium anilini DSM 4660 : H567DRAFT_scaffold00037.37]	40.85	1	3	3	46	198652748	1.98366e+08	1.67405e+08	1.67036e+08	262.313	33.8	2	7	379.278	40.85	3	9	394.83	40.85	3	12	550.377	40.85	3	18	142	16.0027	4.4624
2527181085	H567DRAFT_01117 integration host factor subunit alpha [Desulfobacterium anilini DSM 4660 : H567DRAFT_scaffold00004.4]	40.82	1	4	4	28	0	1.2194e+08	2.45041e+08	1.50606e+08					384.676	38.78	3	8	430.222	27.55	2	8	435.83	40.82	3	12	98	11.1012	10.0815
2527180373	H567DRAFT_00405 (R)-citramalate synthase [Desulfobacterium anilini DSM 4660 : H567DRAFT_scaffold00002.2]	40.79	1	20	20	254	0	1.46585e+08	732688303	9.11134e+08					765.119	11.19	4	20	4035.2	40.61	18	104	4944.35	40.79	20	130	554	60.5438	5.46533
2527183944	H567DRAFT_03980 hypothetical protein [Desulfobacterium anilini DSM 4660 : H567DRAFT_scaffold00070.70]	40.74	1	5	5	52	1.98602e+07	3.00403e+07	1.00108e+08	7.25253e+07	159.473	14.81	2	5	206.995	14.81	2	6	556.862	28.57	4	20	671.156	40.74	5	21	189	20.8717	4.94482
2527180381	H567DRAFT_00413 Putative sterol carrier protein [Desulfobacterium anilini DSM 4660 : H567DRAFT_scaffold00002.2]	40.74	1	4	4	18	0	1.84106e+07	2.60404e+07	4.26255e+07						0			63.15	15.74	2	6	245.751	40.74	4	12	108	12.0971	5.45264
2527180045	H567DRAFT_00077 transcriptional regulator, TetR family [Desulfobacterium anilini DSM 4660 : H567DRAFT_scaffold00001.1]	40.58	1	6	6	36	0	2.77831e+07	325541121	1.61041e+08						0			854.033	29.95	4	18	797.712	40.58	6	18	207	24.0486	7.21045
2527179971	H567DRAFT_00003 electron transfer flavoprotein alpha subunit apoprotein [Desulfobacterium anilini DSM 4660 : H567DRAFT_scaffold00001.1]	40.37	1	9	9	107	8.23463e+08	5.44652e+08	8.51615e+08	6.36061e+08	560.205	20.81	5	21	823.53	25.47	7	22	1215.79	29.5	7	31	1129.13	38.51	8	33	322	34.7194	6.32861
2527181382	H567DRAFT_01414 Predicted RNA-binding protein [Desulfobacterium anilini DSM 4660 : H567DRAFT_scaffold00005.5]	40.32	1	2	2	5	49823352	0	66456128	0	188.807	40.32	2	5						0				0			62	7.15872	4.93213
2527181733	H567DRAFT_01767 glucosylglycerate synthase [Desulfobacterium anilini DSM 4660 : H567DRAFT_scaffold00008.8]	40.19	1	13	13	97	2.16101e+08	1.05136e+08	1.38021e+08	8.38183e+07	1336.91	26.63	8	32	803.737	16.71	5	21	536.2	28.57	10	23	675.676	24.21	8	21	413	47.1701	6.27783
2527182749	H567DRAFT_02784 Response regulator containing CheY-like receiver, AAA-type ATPase, and DNA-binding domains [Desulfobacterium anilini DSM 4660 : H567DRAFT_scaffold00021.21]	40.15	1	3	3	16	0	1.99328e+08	2.20099e+08	1.09058e+08		0			37.6893	32.58	2	5	30.8593	32.58	2	4	65.8233	40.15	3	7	132	14.4675	4.83057
2527181982	H567DRAFT_02016 extracellular solute-binding protein, family 7 [Desulfobacterium anilini DSM 4660 : H567DRAFT_scaffold00010.10]	40	1	9	9	131	8.76098e+08	5.07336e+08	307370766	1.79042e+08	1302.18	37.31	8	37	1495.07	33.43	7	38	602.839	37.61	8	31	714.305	34.93	7	25	335	37.2784	5.94775
2527182371	H567DRAFT_02405 iron complex transport system substrate-binding protein [Desulfobacterium anilini DSM 4660 : H567DRAFT_scaffold00015.15]	39.81	1	13	13	142	3.8444e+08	4.07339e+08	507309953	4.43935e+08	895.864	25.36	8	23	1408.98	28.44	9	34	1896.25	33.41	10	48	1331.87	31.28	9	37	422	46.5623	7.25439
2527180405	H567DRAFT_00437 TIGR00255 family protein [Desulfobacterium anilini DSM 4660 : H567DRAFT_scaffold00002.2]	39.59	1	10	10	92	1.45382e+08	9.20466e+07	1.3708e+08	9.42973e+07	979.64	16.72	4	26	765.805	36.18	9	22	912.431	32.76	8	25	660.884	20.14	5	19	293	33.3771	5.10986
2527183030	H567DRAFT_03065 aspartate-ammonia ligase [Desulfobacterium anilini DSM 4660 : H567DRAFT_scaffold00026.26]	39.52	1	13	13	166	1.911e+08	2.23323e+08	2.51224e+08	2.60986e+08	748.03	18.04	6	20	1003.12	27.32	8	40	1622.28	33.16	11	49	1706.85	37.14	12	57	377	43.301	5.43994
2527180604	H567DRAFT_00636 DNA-binding protein HU-beta [Desulfobacterium anilini DSM 4660 : H567DRAFT_scaffold00002.2]	39.33	1	5	5	59	2806442858	6.76014e+08	3.21665e+08	2.54658e+08	736.384	39.33	5	28	230.107	22.47	3	8	386.066	24.72	3	12	301.311	37.08	4	11	89	9.67856	10.5503
2527182222	H567DRAFT_02256 Cytidylate kinase [Desulfobacterium anilini DSM 4660 : H567DRAFT_scaffold00013.13]	39.32	1	7	7	67	30624550	4.77723e+07	2.14204e+08	1.45396e+08	177.427	12.14	2	5		0			1302.88	39.32	7	30	981.942	39.32	7	32	206	23.193	6.81494
2527181991	H567DRAFT_02025 NifU homolog involved in Fe-S cluster formation [Desulfobacterium anilini DSM 4660 : H567DRAFT_scaffold00010.10]	39.22	1	3	3	37	7.74627e+08	9.13123e+07	1.36667e+08	1.28482e+08	94.4742	20.26	2	3	579.89	39.22	3	12	701.536	39.22	3	13	412.818	29.41	2	9	153	16.6348	4.43701
2527181801	H567DRAFT_01835 ABC-type transport system, substrate-binding protein [Desulfobacterium anilini DSM 4660 : H567DRAFT_scaffold00008.8]	39.13	1	21	21	313	6.84805e+08	6.8174e+08	8.81225e+08	3.88614e+08	1541.69	31.83	14	61	2274.96	38.78	19	83	2660.94	39.13	20	94	2128.24	37.39	18	75	575	64.9616	8.48486
2527180388	H567DRAFT_00420 ATP synthase F1 subcomplex epsilon subunit [Desulfobacterium anilini DSM 4660 : H567DRAFT_scaffold00002.2]	39.13	1	3	3	17	404973088	81680904	7.99346e+07	1.01104e+08		0				0			242.362	39.13	3	6	349.898	39.13	3	11	138	15.0791	8.44092
2527181091	H567DRAFT_01123 methylmalonyl-CoA mutase, C-terminal domain [Desulfobacterium anilini DSM 4660 : H567DRAFT_scaffold00004.4]	39.1	1	3	3	11	0	178153902	2.72185e+07	0					284.384	29.32	2	8	42.1272	34.59	2	3					133	14.2615	6.17627
2527181813	H567DRAFT_01847 stage II sporulation protein AA (anti-sigma F factor antagonist) [Desulfobacterium anilini DSM 4660 : H567DRAFT_scaffold00008.8]	39.09	1	4	4	103	7.19147e+08	2.78424e+08	2.66244e+08	1.4529e+08	1122.29	39.09	4	38	988.573	39.09	4	28	655.72	39.09	4	21	538.928	39.09	4	16	110	12.1793	5.31299
2527180790	H567DRAFT_00822 UDP-glucose 4-epimerase [Desulfobacterium anilini DSM 4660 : H567DRAFT_scaffold00003.3]	38.87	1	8	8	58	1.73964e+08	7.51918e+07	2.13875e+08	3.83277e+08	512.266	18.5	3	13	142.847	21	4	5	632.508	38.87	8	23	561.931	30.41	6	17	319	35.5814	6.60986
2527181738	H567DRAFT_01772 Nucleotide-binding universal stress protein, UspA family [Desulfobacterium anilini DSM 4660 : H567DRAFT_scaffold00008.8]	38.8	1	11	11	26	0	0	1.47386e+08	1.90079e+07									537.106	38.8	11	26		0			299	32.9675	9.5835
2527183539	H567DRAFT_03575 hydroxylamine reductase precursor (EC 1.7.99.1) [Desulfobacterium anilini DSM 4660 : H567DRAFT_scaffold00041.41]	38.63	1	14	14	156	7.82558e+08	4.57709e+08	4.61989e+08	1.94674e+08	1565.32	36.04	13	44	1457.97	31.61	11	41	1427.71	33.46	12	36	784.515	31.61	11	35	541	58.7182	6.32861
2527181885	H567DRAFT_01919 Nucleotide-binding universal stress protein, UspA family [Desulfobacterium anilini DSM 4660 : H567DRAFT_scaffold00009.9]	38.57	1	4	4	52	2.6787e+08	142324176	187372877	2.00901e+08	219.49	15	2	9	491.864	29.29	3	14	650.188	29.29	3	17	287.456	38.57	4	12	140	15.4644	7.59131
2527181104	H567DRAFT_01136 orotidine-5'-phosphate decarboxylase [Desulfobacterium anilini DSM 4660 : H567DRAFT_scaffold00004.4]	38.49	1	5	5	42	1.49538e+08	107886902	9.01972e+07	6.86698e+07	423.777	15.48	2	10	316.867	15.48	2	10	265.709	33.05	4	9	341.734	38.49	5	13	239	25.6688	7.41553
2527181116	H567DRAFT_01148 Isoleucyl-tRNA synthetase [Desulfobacterium anilini DSM 4660 : H567DRAFT_scaffold00004.4]	38.39	1	25	25	182	2.57027e+08	1.93919e+08	3.19143e+08	2.79809e+08	960.188	8.71	6	25	721.107	18.71	14	40	1295.07	20.54	15	58	1494.22	25.81	16	59	930	105.953	6.27783
2527180220	H567DRAFT_00252 tyrosyl-tRNA synthetase [Desulfobacterium anilini DSM 4660 : H567DRAFT_scaffold00001.1]	38.14	1	12	12	149	2.12225e+08	2.59629e+08	3.71577e+08	3.32509e+08	1072.27	28.36	8	31	1264.69	25.43	7	31	1710.85	32.52	9	37	1954.74	35.94	10	50	409	46.1845	6.12549
2527181487	H567DRAFT_01520 type VI secretion system protein ImpC [Desulfobacterium anilini DSM 4660 : H567DRAFT_scaffold00006.6]	38.1	1	16	16	189	1.40537e+09	7.45943e+08	7.0797e+08	1.68388e+08	1837.91	32.46	14	57	1171.56	31.65	12	40	1742.76	32.26	14	53	1093.1	23.39	9	39	496	55.8696	5.5415
2527181265	H567DRAFT_01297 adenosylhomocysteinase [Desulfobacterium anilini DSM 4660 : H567DRAFT_scaffold00005.5]	38.1	1	14	14	131	0	7.00718e+07	8.83312e+08	3.24976e+08		0			665.809	13.61	4	23	1283.66	38.1	14	53	1802.64	32.65	11	55	441	47.8955	5.89697
2527180084	H567DRAFT_00116 3-dehydroquinate synthase II [Desulfobacterium anilini DSM 4660 : H567DRAFT_scaffold00001.1]	38.07	1	9	9	111	2.02018e+08	1.23146e+08	4.85959e+08	2.84789e+08	575.036	19.94	5	16	1011.16	28.7	6	25	1433.55	38.07	9	43	1073.17	35.65	8	27	331	35.8356	5.56689
2527180266	H567DRAFT_00298 hypothetical protein [Desulfobacterium anilini DSM 4660 : H567DRAFT_scaffold00001.1]	37.98	1	7	7	77	1.97886e+08	1.95796e+08	2.52729e+08	1.13592e+08	502.345	29.33	6	21	587.353	29.81	5	18	569.043	37.98	7	19	471.567	23.08	5	19	208	23.53	6.01123
2527181183	H567DRAFT_01215 Basic membrane lipoprotein Med, substrate-binding protein (PBP1-ABC) superfamily [Desulfobacterium anilini DSM 4660 : H567DRAFT_scaffold00004.4]	37.96	1	14	14	141	1.63599e+08	1.44706e+08	204042458	1.25037e+08	815.784	24.92	9	23	1107.27	27.59	10	30	2031.35	32.78	12	44	1770.31	29.6	11	44	598	64.6123	5.52881
2527181134	H567DRAFT_01166 hypothetical protein [Desulfobacterium anilini DSM 4660 : H567DRAFT_scaffold00004.4]	37.93	1	2	2	7	0	0	75036244	4.84218e+07										0			216.383	37.93	2	7	116	12.7686	7.51807
2527182383	H567DRAFT_02417 cobalt/nickel transport protein [Desulfobacterium anilini DSM 4660 : H567DRAFT_scaffold00015.15]	37.92	1	7	7	43	3.51223e+08	4.55779e+08	7.93896e+08	752142324	104.724	13.01	3	6	330.602	18.22	5	12	269.242	21.56	5	12	449.027	31.97	6	13	269	30.087	5.46533
2527180731	H567DRAFT_00763 acetyl-CoA C-acetyltransferase [Desulfobacterium anilini DSM 4660 : H567DRAFT_scaffold00003.3]	37.87	1	16	16	157	5.62164e+08	278677067	9.54374e+08	8.26945e+08	562.179	11.51	5	22	630.211	18.41	8	29	1307.65	29.92	13	61	914.608	34.1	14	45	478	53.0502	6.48096
2527180432	H567DRAFT_00464 transketolase [Desulfobacterium anilini DSM 4660 : H567DRAFT_scaffold00002.2]	37.87	1	16	16	225	2.36045e+08	409079753	5.36111e+08	3.92442e+08	579.206	8.98	5	16	2011.47	29.34	12	65	2534.43	37.87	16	77	1911.07	28.59	13	67	668	72.5957	5.90967
2527180296	H567DRAFT_00328 ornithine carbamoyltransferase [Desulfobacterium anilini DSM 4660 : H567DRAFT_scaffold00001.1]	37.67	1	8	8	58	1.63095e+08	1.59813e+08	1.77051e+08	1.01371e+08	534.453	19	4	12	409.038	22.67	4	11	852.453	34.33	7	20	805.487	32	6	15	300	33.4884	6.45557
2527183637	H567DRAFT_03673 Response regulator containing CheY-like receiver, AAA-type ATPase, and DNA-binding domains [Desulfobacterium anilini DSM 4660 : H567DRAFT_scaffold00046.46]	37.58	1	4	4	37	169563492	1.97249e+08	2.36148e+08	54602894	350.036	37.58	4	19	93.1789	26.17	3	8	129.55	26.17	3	10		0			149	16.5405	5.93506
2527181063	H567DRAFT_01095 hypothetical protein [Desulfobacterium anilini DSM 4660 : H567DRAFT_scaffold00004.4]	37.37	1	6	6	46	166902759	188619002	2.34742e+08	1.18542e+08	166.03	19.19	2	6	314.288	30.81	5	15	412.19	37.37	6	15	183.386	24.75	3	10	198	21.875	6.31592
2527182640	H567DRAFT_02674 fatty-acyl-CoA synthase [Desulfobacterium anilini DSM 4660 : H567DRAFT_scaffold00019.19]	37.34	1	14	14	133	1.94853e+08	2.11248e+08	2.87322e+08	1.56899e+08	656.997	10.88	5	23	763.701	27.58	10	35	1097.49	34.71	13	46	998.943	27.77	10	29	533	58.2624	4.90674
2527182926	H567DRAFT_02961 ATP-dependent Lon protease [Desulfobacterium anilini DSM 4660 : H567DRAFT_scaffold00024.24]	37.23	1	21	21	159	7.76729e+07	1.31976e+08	3.67917e+08	1.84467e+08	128.888	4.58	2	5	854.872	13.98	7	25	2827.85	34.94	19	85	1371.52	20.72	12	44	830	92.9369	5.56689
2527180419	H567DRAFT_00451 Pyridoxamine 5'-phosphate oxidase [Desulfobacterium anilini DSM 4660 : H567DRAFT_scaffold00002.2]	37.21	1	5	5	31	1.74511e+08	2.85009e+08	1.1326e+08	170313359	256.633	27.91	3	9	263.955	16.28	2	8	152.798	17.83	2	6	185.748	16.28	2	8	129	14.8426	5.87158
2527182003	H567DRAFT_02037 phosphoglycerate mutase [Desulfobacterium anilini DSM 4660 : H567DRAFT_scaffold00010.10]	37.2	1	7	7	39	1.45651e+08	7.83218e+07	7.62499e+07	5.70839e+07	234.619	30	5	12	176.804	23.2	4	11	107.412	20.8	3	9	184.475	10.4	2	7	250	28.9189	7.13721
2527180206	H567DRAFT_00238 [NiFe] hydrogenase large subunit [Desulfobacterium anilini DSM 4660 : H567DRAFT_scaffold00001.1]	37.18	1	17	17	166	4.93103e+08	3.74548e+08	6.78222e+08	1.19064e+08	1818.6	20.7	8	37	1746.58	21.79	9	45	2442.9	37.18	17	74	362.699	5.49	3	10	546	60.8669	6.96143
2527182268	H567DRAFT_02302 NAD(P)H-nitrite reductase [Desulfobacterium anilini DSM 4660 : H567DRAFT_scaffold00013.13]	36.96	1	8	8	128	1.46275e+09	406646719	7.17352e+08	695725140	1402.25	24.35	6	32	908.093	33.48	6	27	1123.44	33.48	6	30	1283.44	36.52	7	39	230	24.7414	7.51807
2527181359	H567DRAFT_01391 indolepyruvate ferredoxin oxidoreductase alpha subunit [Desulfobacterium anilini DSM 4660 : H567DRAFT_scaffold00005.5]	36.81	1	13	13	106	2.99459e+08	1.64687e+08	1.37294e+08	1.33267e+08	600.667	12.01	5	20	893.842	24.64	8	23	712.433	31.6	11	32	822.623	27.17	9	31	633	68.5872	5.52881
2527183207	H567DRAFT_03242 5,10-methylenetetrahydrofolate reductase (ferredoxin) [Desulfobacterium anilini DSM 4660 : H567DRAFT_scaffold00031.31]	36.62	1	11	11	135	282301353	4.02377e+08	5.38165e+08	3.69996e+08	945.59	13.69	6	23	1232.74	31.21	9	32	1245.4	23.25	7	31	1639.27	23.25	8	49	314	34.8368	6.93213
2527183527	H567DRAFT_03563 phenylphosphate carboxylase beta subunit (EC 6.4.1.-) [Desulfobacterium anilini DSM 4660 : H567DRAFT_scaffold00041.41]	36.48	1	12	15	101	8.24863e+08	4.90524e+08	4.80189e+08	7.1718e+09	227.892	4.08	2	8	185.921	4.08	2	8	173.485	4.08	2	9	2228.2	36.48	15	76	466	51.8895	6.23975
2527180087	H567DRAFT_00119 2-amino-3,7-dideoxy-D-threo-hept-6-ulosonate synthase [Desulfobacterium anilini DSM 4660 : H567DRAFT_scaffold00001.1]	36.4	1	8	8	84	1.50902e+08	2.47681e+08	8.01261e+07	1.17983e+08	235.922	15.19	3	14	824.57	28.62	6	33	286.685	15.19	3	13	475.919	28.62	7	24	283	30.1025	7.35693
2527179972	H567DRAFT_00004 Acyl-CoA dehydrogenase [Desulfobacterium anilini DSM 4660 : H567DRAFT_scaffold00001.1]	36.39	1	11	11	146	442456955	2.12237e+08	4.98731e+08	3.78999e+08	1586.6	23.04	7	29	1513.99	20.42	6	31	1331.02	26.96	9	44	1394.78	31.94	9	42	382	42.0836	5.92236
2527182963	H567DRAFT_02998 cold-shock DNA-binding protein family [Desulfobacterium anilini DSM 4660 : H567DRAFT_scaffold00025.25]	36.36	1	4	4	84	6.37655e+07	1.54471e+08	3.79468e+08	5.92005e+08	346.33	36.36	3	18	398.635	36.36	4	14	727.051	36.36	4	19	1061.95	36.36	4	33	66	7.08649	6.26514
2527182563	H567DRAFT_02597 heterodisulfide reductase subunit A [Desulfobacterium anilini DSM 4660 : H567DRAFT_scaffold00018.18]	36.23	1	25	30	300	1.04779e+09	7.35764e+08	6.30989e+08	4.96102e+08	2461.66	27.33	21	87	2367.98	25.05	20	74	2656.8	25.81	19	83	1784.06	22.67	17	56	922	99.4998	5.8208
2527181312	H567DRAFT_01344 CheY chemotaxis protein or a CheY-like REC (receiver) domain [Desulfobacterium anilini DSM 4660 : H567DRAFT_scaffold00005.5]	36.15	1	4	4	11	0	0	4.41947e+07	3.52357e+07									130.553	30	3	6	151.611	26.15	3	5	130	14.5005	9.05615
2527181409	H567DRAFT_01441 Diadenosine tetraphosphate (Ap4A) hydrolase [Desulfobacterium anilini DSM 4660 : H567DRAFT_scaffold00005.5]	36.09	1	4	4	33	1.99372e+08	8.67523e+07	1.26625e+08	7.88485e+07	352.406	23.67	3	9	166.465	27.22	3	11	289.481	36.09	4	6	361.05	26.63	3	7	169	19.1325	5.94775
2527183689	H567DRAFT_03725 CRISPR-associated protein, Csm3 family [Desulfobacterium anilini DSM 4660 : H567DRAFT_scaffold00049.49]	36.06	1	8	8	89	2.01784e+08	1.12742e+08	3.92918e+08	424606304	457.179	11.9	2	12	326.301	16.73	3	9	1016.92	27.14	6	29	1323.7	32.71	7	39	269	29.6452	6.43018
2527183832	H567DRAFT_03868 pyruvate, water dikinase [Desulfobacterium anilini DSM 4660 : H567DRAFT_scaffold00058.58]	35.98	1	12	12	91	3.49525e+09	2715958585	62289254	0	1644.61	24.93	9	37	2288.74	35.98	12	54		0							353	38.5539	5.18604
2527180629	H567DRAFT_00661 pyruvate phosphate dikinase [Desulfobacterium anilini DSM 4660 : H567DRAFT_scaffold00002.2]	35.98	1	24	24	347	2.58947e+08	3.25813e+08	4.74053e+08	2.14743e+08	2468.73	21.59	13	80	2077.28	20.84	12	71	3290.47	27.18	18	100	2660.96	31.69	21	96	931	104.075	6.34131
2527181150	H567DRAFT_01182 ADP-ribosylglycohydrolase [Desulfobacterium anilini DSM 4660 : H567DRAFT_scaffold00004.4]	35.97	1	6	6	47	1.60232e+08	1.19404e+08	1.12191e+08	4.94056e+07	640.088	16.83	3	15	559.732	24.09	4	12	691.273	18.15	3	13	296.383	10.23	2	7	303	33.3259	6.60986
2527180613	H567DRAFT_00645 TIGR02444 family protein [Desulfobacterium anilini DSM 4660 : H567DRAFT_scaffold00002.2]	35.96	1	7	7	77	256421064	198728903	3.16272e+08	1.72297e+08	471.106	25.62	5	17	813.279	28.57	6	30	300.967	35.96	7	15	349.575	25.62	5	15	203	22.3253	5.94775
2527180691	H567DRAFT_00723 LSU ribosomal protein L9P [Desulfobacterium anilini DSM 4660 : H567DRAFT_scaffold00003.3]	35.95	1	5	5	22	0	15915629	5.58915e+07	9.66244e+07						0			47.11	16.34	2	3	464.028	35.95	5	19	153	17.1253	9.01221
2527181690	H567DRAFT_01724 ATP-dependent Clp protease, protease subunit [Desulfobacterium anilini DSM 4660 : H567DRAFT_scaffold00007.7]	35.78	1	6	6	67	213847992	7.83301e+07	3.39933e+08	3.63933e+08		0			216.34	18.63	3	8	860.652	29.9	4	26	969.768	35.78	5	33	204	22.5345	6.29053
2527180725	H567DRAFT_00757 ATP-dependent Clp protease ATP-binding subunit ClpB [Desulfobacterium anilini DSM 4660 : H567DRAFT_scaffold00003.3]	35.7	1	21	21	161	2.48463e+08	1.94295e+08	2.83333e+08	1.82824e+08	1808.77	17.56	10	38	1471.8	18.14	10	41	1366.61	20.58	13	40	1553.09	18.37	11	42	860	95.9005	5.73193
2527182372	H567DRAFT_02406 Methylase involved in ubiquinone/menaquinone biosynthesis [Desulfobacterium anilini DSM 4660 : H567DRAFT_scaffold00015.15]	35.62	1	6	6	43	0	1.0945e+08	4.54413e+08	4.0485e+08					240.8	20.55	3	10	215.564	20.55	3	10	471.695	35.62	6	23	219	24.6445	6.62451
2527182365	H567DRAFT_02399 alkylhydroperoxidase AhpD family core domain-containing protein [Desulfobacterium anilini DSM 4660 : H567DRAFT_scaffold00015.15]	35.51	1	4	4	23	1.25008e+08	0	8.64545e+07	80507411	467.267	22.43	3	10					466.84	35.51	3	13		0			107	11.517	7.21045
2527181442	H567DRAFT_01475 prolyl-tRNA synthetase [Desulfobacterium anilini DSM 4660 : H567DRAFT_scaffold00006.6]	35.43	1	12	12	145	3.1675e+08	1.94004e+08	3.35791e+08	1.84045e+08	810.418	16.58	7	24	1364.19	23.56	9	35	1719.68	31.24	11	50	1397.26	33.86	11	36	573	62.9022	5.57959
2527180338	H567DRAFT_00370 NADPH-dependent glutamate synthase beta chain [Desulfobacterium anilini DSM 4660 : H567DRAFT_scaffold00002.2]	35.2	1	36	38	348	6.32417e+08	6.01675e+08	5.44408e+08	4.55234e+08	2290.98	20.65	22	80	3819.36	31.33	35	122	3400.2	23.01	25	106	1531.56	11.47	13	40	1395	152.202	5.75732
2527181155	H567DRAFT_01187 xanthine dehydrogenase accessory factor [Desulfobacterium anilini DSM 4660 : H567DRAFT_scaffold00004.4]	35.19	1	8	8	58	192013072	5.91923e+07	7.76698e+07	6.55538e+07	353.278	21.11	5	18	403.026	11.85	3	16	287.418	16.3	4	12	220.95	17.41	4	12	270	28.6091	7.92822
2527182235	H567DRAFT_02269 DNA-binding transcriptional response regulator, NtrC family, contains REC, AAA-type ATPase, and a Fis-type DNA-binding domains [Desulfobacterium anilini DSM 4660 : H567DRAFT_scaffold00013.13]	35.05	1	10	10	81	3.79629e+08	2.17529e+08	4.90631e+08	7.53312e+07	701.642	23.71	7	24	579.517	29.38	8	23	554.963	27.32	7	23	189.668	15.98	4	11	388	42.2824	5.79541
2527181345	H567DRAFT_01377 amino acid/amide ABC transporter substrate-binding protein, HAAT family [Desulfobacterium anilini DSM 4660 : H567DRAFT_scaffold00005.5]	34.99	1	10	10	108	5.95136e+08	3.99168e+08	6.97932e+08	1.97431e+08	542.056	20.1	5	15	966.706	34.99	9	32	1069.33	31.02	8	39	509.657	16.13	5	22	403	44.0846	6.02393
2527183361	H567DRAFT_03396 hypothetical protein [Desulfobacterium anilini DSM 4660 : H567DRAFT_scaffold00035.35]	34.75	1	7	7	114	1.91092e+08	2.28548e+08	2.63263e+08	2.19049e+08	1139.92	30.5	6	31	1116.75	26.95	5	30	822.75	26.95	5	25	862.832	34.75	7	28	282	31.2766	8.83643
2527179970	H567DRAFT_00002 electron transfer flavoprotein beta subunit [Desulfobacterium anilini DSM 4660 : H567DRAFT_scaffold00001.1]	34.75	1	9	9	170	2.89481e+08	5.01419e+08	1.02692e+09	7.18624e+08	598.45	16.99	4	18	1670.99	31.66	7	42	2989.56	31.66	8	60	2178.85	34.75	9	50	259	28.0808	4.65283
2527181055	H567DRAFT_01087 branched-chain amino acid transport system ATP-binding protein [Desulfobacterium anilini DSM 4660 : H567DRAFT_scaffold00004.4]	34.75	1	5	5	10	0	0	2.1854e+08	0									445.702	34.75	5	10					236	26.0688	8.6167
2527180036	H567DRAFT_00068 transcriptional regulator, XRE family with cupin sensor [Desulfobacterium anilini DSM 4660 : H567DRAFT_scaffold00001.1]	34.54	1	5	5	34	5.33038e+08	2.57487e+08	2.25729e+08	1.28042e+08	99.3028	10.04	2	5	482.675	24.1	4	11	148.448	25.3	4	7	353.711	14.86	3	11	249	28.3382	5.36377
2527183826	H567DRAFT_03862 DNA-directed RNA polymerase subunit beta (EC 2.7.7.6) [Desulfobacterium anilini DSM 4660 : H567DRAFT_scaffold00057.57]	34.53	1	34	34	329	466811311	1.41722e+08	4.23355e+08	2.23439e+08	3093.83	18.1	19	102	1202.11	11.82	11	39	3441.62	32.48	32	117	2092.89	20.15	21	71	1370	153.482	5.42725
2527182802	H567DRAFT_02837 carboxyl-terminal processing protease [Desulfobacterium anilini DSM 4660 : H567DRAFT_scaffold00022.22]	34.46	1	11	11	59	1.1097e+08	6.06446e+07	1.57961e+08	3.99704e+08		0			115.737	8.56	3	7	634.08	23.87	7	23	782.791	26.13	9	29	444	48.4029	5.18604
2527182533	H567DRAFT_02567 inosine-5'-monophosphate dehydrogenase [Desulfobacterium anilini DSM 4660 : H567DRAFT_scaffold00017.17]	34.29	1	12	12	97	2.42756e+08	1.66012e+08	2.48038e+08	1.56008e+08	978.348	13.96	4	15	580.256	8.62	2	9	1805.67	26.69	9	42	1567.71	21.36	7	31	487	52.3674	6.18896
2527182054	H567DRAFT_02088 acetoacetyl-CoA synthetase [Desulfobacterium anilini DSM 4660 : H567DRAFT_scaffold00011.11]	34.25	1	18	18	126	444974531	3.99966e+08	4.75975e+08	1.97933e+08	642.655	17.36	9	26	913.534	27.8	15	44	1002.88	20.43	11	35	719.827	14.29	8	21	651	72.5876	5.56689
2527179980	H567DRAFT_00012 transcription elongation factor GreA [Desulfobacterium anilini DSM 4660 : H567DRAFT_scaffold00001.1]	34.19	1	4	4	39	1.87732e+08	2.59477e+07	6.29913e+07	5.25627e+07	314.998	16.13	2	11	427.79	27.74	3	11	96.072	34.19	4	5	244.386	34.19	4	12	155	17.257	5.12256
2527181828	H567DRAFT_01862 Enoyl-[acyl-carrier-protein] reductase [NADH] [Desulfobacterium anilini DSM 4660 : H567DRAFT_scaffold00008.8]	34.18	1	5	5	12	0	0	50765429	5.31492e+07										0			214.618	34.18	5	12	275	29.5324	6.07471
2527180441	H567DRAFT_00473 formate dehydrogenase major subunit [Desulfobacterium anilini DSM 4660 : H567DRAFT_scaffold00002.2]	34.16	1	12	12	122	2.19974e+08	1.96841e+08	2.77949e+08	2.50159e+08	465.053	10.06	4	15	1222.15	24.67	8	36	1063.11	26.57	9	27	1606.93	32.26	11	44	527	57.8243	6.41748
2527182879	H567DRAFT_02914 endoribonuclease L-PSP [Desulfobacterium anilini DSM 4660 : H567DRAFT_scaffold00023.23]	34.09	1	3	3	43	1.65666e+08	7.4383e+07	5.19696e+07	0	1042.5	24.24	2	24	506.312	34.09	3	13	225.004	24.24	2	6					132	13.8702	5.23682
2527181971	H567DRAFT_02005 phosphoribosylamine--glycine ligase [Desulfobacterium anilini DSM 4660 : H567DRAFT_scaffold00010.10]	33.87	1	10	10	111	242880803	2.91353e+08	2.8763e+08	2.09566e+08	170.801	7.89	2	8	1020.45	26.91	8	37	1024.42	23.67	6	28	1440.24	32.02	9	38	431	45.7252	5.65576
2527182755	H567DRAFT_02790 Precorrin-4 methylase [Desulfobacterium anilini DSM 4660 : H567DRAFT_scaffold00021.21]	33.8	1	9	9	62	1.94376e+08	2.3008e+08	3.44823e+08	417443291	326.303	9.06	2	6	643.787	33.45	7	20	323.995	27.53	7	15	426.178	28.57	7	21	287	31.7357	7.07861
2527179987	H567DRAFT_00019 fumarase, class I alpha subunit (EC 4.2.1.2) [Desulfobacterium anilini DSM 4660 : H567DRAFT_scaffold00001.1]	33.69	1	9	9	70	4.27432e+08	3.05247e+08	438754468	2.15021e+08	824.999	23.3	6	18	579.628	30.11	7	25	693.479	19	4	16	419.927	19.71	4	11	279	30.2096	5.8335
2527182880	H567DRAFT_02915 branched-chain amino acid transport system substrate-binding protein [Desulfobacterium anilini DSM 4660 : H567DRAFT_scaffold00023.23]	33.66	1	13	13	155	9.21882e+08	6.56336e+08	1.04673e+09	2.11732e+08	998.526	28.09	9	39	1282.89	27.36	9	40	1212.11	33.17	10	40	947.758	26.88	8	36	413	45.5653	6.15088
2527183833	H567DRAFT_03869 Uncharacterized protein, UPF0261 family [Desulfobacterium anilini DSM 4660 : H567DRAFT_scaffold00058.58]	33.58	1	12	12	106	5.4342e+09	6.50751e+08	0	0	1137.88	23.84	10	52	1133.96	29.2	9	54									411	44.8504	7.54736
2527183587	H567DRAFT_03623 Lysine methyltransferase [Desulfobacterium anilini DSM 4660 : H567DRAFT_scaffold00044.44]	33.48	1	5	5	43	1.13523e+08	7.92938e+07	8.19039e+07	7.57183e+07	201.204	17.19	3	13	216.61	22.62	3	7	327.746	29.86	4	11	333.38	22.62	3	12	221	24.9199	5.70654
2527183707	H567DRAFT_03743 Ferredoxin-thioredoxin reductase, catalytic subunit [Desulfobacterium anilini DSM 4660 : H567DRAFT_scaffold00050.50]	33.33	1	4	5	24	6.90265e+07	114466204	1.22228e+08	9.88559e+07		0			87.3082	11.71	2	5	160.149	33.33	4	10	229.633	22.52	2	9	111	13.2633	5.69385
2527181604	H567DRAFT_01638 Cache domain-containing protein [Desulfobacterium anilini DSM 4660 : H567DRAFT_scaffold00007.7]	33.33	1	4	4	47	203978793	142599893	3.7845e+08	78411716	448.48	33.33	4	21	101.753	15.72	2	9	291.643	33.33	4	15	36.5432	15.09	2	2	159	17.6081	7.37158
2527183736	H567DRAFT_03772 SSU ribosomal protein S13P [Desulfobacterium anilini DSM 4660 : H567DRAFT_scaffold00051.51]	33.33	1	4	4	40	0	2.03209e+08	4.87239e+08	4.62953e+08					308	26.83	3	8	495.377	26.83	3	15	491.507	33.33	4	17	123	13.9386	10.9458
2527181398	H567DRAFT_01430 NusA antitermination factor [Desulfobacterium anilini DSM 4660 : H567DRAFT_scaffold00005.5]	33.18	1	11	11	122	2.28353e+08	1.32168e+08	2.34526e+08	2.12612e+08	899.966	19.59	7	33	637.803	11.29	4	23	770.322	24.19	8	26	1331.22	30.65	10	40	434	48.2178	4.76709
2527181092	H567DRAFT_01124 methylmalonyl-CoA mutase [Desulfobacterium anilini DSM 4660 : H567DRAFT_scaffold00004.4]	33.04	2	13	13	149	3.69055e+08	3.30265e+08	2.20855e+08	8.53097e+07	555.301	23.04	8	19	1829.59	32.68	12	65	1263.43	28.39	11	42	759.744	17.32	6	23	560	62.3376	5.49072
2527180083	H567DRAFT_00115 3-dehydroquinate dehydratase [Desulfobacterium anilini DSM 4660 : H567DRAFT_scaffold00001.1]	33.04	1	5	5	42	0	7.19194e+07	1.89693e+08	1.45102e+08					388.384	13.39	2	12	612.464	33.04	5	22	182.579	26.79	4	8	224	24.3055	5.13525
2527182860	H567DRAFT_02895 acyl carrier protein [Desulfobacterium anilini DSM 4660 : H567DRAFT_scaffold00023.23]	33.02	1	3	3	45	3.77603e+07	1.16176e+08	1.89735e+08	1.86302e+08	180.995	25.47	2	5	739.652	25.47	2	11	515.013	33.02	3	17	476.703	33.02	3	12	106	12.1472	4.14502
2527180615	H567DRAFT_00647 hypothetical protein [Desulfobacterium anilini DSM 4660 : H567DRAFT_scaffold00002.2]	33.02	1	3	3	26	191774890	1.4126e+08	146685058	5.79166e+07	101.379	33.02	3	6	137.959	21.7	2	6	154.186	21.7	2	8	74.7162	33.02	3	6	106	11.832	5.50342
2527182587	H567DRAFT_02621 Predicted metal-binding protein [Desulfobacterium anilini DSM 4660 : H567DRAFT_scaffold00018.18]	32.97	1	5	5	38	0	4.22186e+07	1.20379e+08	4.31065e+07					143.513	20.88	3	12	419.736	32.97	5	18	82.9725	13.19	2	8	182	20.5591	7.82568
2527181360	H567DRAFT_01392 coenzyme F420 hydrogenase subunit beta [Desulfobacterium anilini DSM 4660 : H567DRAFT_scaffold00005.5]	32.86	1	9	9	71	0	1.28894e+08	1.88151e+08	1.84608e+08					404.605	18.41	4	11	481.548	28.61	8	20	1281.75	26.06	7	40	353	37.8389	6.41748
2527179984	H567DRAFT_00016 starch phosphorylase [Desulfobacterium anilini DSM 4660 : H567DRAFT_scaffold00001.1]	32.82	1	25	25	187	3.25567e+08	1.43694e+08	2.96511e+08	1.66645e+08	1195.88	18.82	13	45	1420.2	16.71	11	43	1677.8	26.94	21	64	1207	18.24	12	35	850	97.0517	6.52197
2527180174	H567DRAFT_00206 hypothetical protein [Desulfobacterium anilini DSM 4660 : H567DRAFT_scaffold00001.1]	32.67	1	4	4	35	5.26368e+07	8.65776e+07	1.90041e+08	1.71233e+08	87.4963	24.67	3	6	104.423	25.33	3	7	304.918	32.67	4	15	193.464	32.67	4	7	150	16.6513	6.52197
2527182850	H567DRAFT_02885 Nucleotide-binding universal stress protein, UspA family [Desulfobacterium anilini DSM 4660 : H567DRAFT_scaffold00022.22]	32.65	1	8	8	55	0	3.43304e+07	2.11156e+08	1.1755e+08						0			1286.32	29.9	7	34	703.578	27.84	7	21	291	33.0531	7.23975
2527180988	H567DRAFT_01020 hypothetical protein [Desulfobacterium anilini DSM 4660 : H567DRAFT_scaffold00003.3]	32.65	1	4	4	30	0	0	2.10681e+08	1.52119e+08									675.554	32.65	4	17	304.46	32.65	4	13	147	16.5408	8.07471
2527182266	H567DRAFT_02300 Seven times multi-haem cytochrome CxxCH [Desulfobacterium anilini DSM 4660 : H567DRAFT_scaffold00013.13]	32.62	1	16	16	141	4.82142e+08	3.3598e+08	3.28737e+08	1.60605e+08	630.494	15.14	9	34	1080.95	21.96	11	51	407.255	17.48	7	34	340.454	23.45	8	22	469	53.2487	6.7124
2527182353	H567DRAFT_02387 metallo-beta-lactamase family protein [Desulfobacterium anilini DSM 4660 : H567DRAFT_scaffold00015.15]	32.52	1	18	18	151	5.39612e+08	2.49222e+08	4.19832e+08	2.59205e+08	673.714	22.06	9	32	962.3	23.74	11	40	1049.68	22.06	10	35	1052.9	24.3	14	44	535	60.6036	6.45557
2527183214	H567DRAFT_03249 seryl-tRNA synthetase [Desulfobacterium anilini DSM 4660 : H567DRAFT_scaffold00031.31]	32.49	1	12	12	129	2.62135e+08	1.49604e+08	2.73383e+08	1.31483e+08	544.125	15.21	5	19	846.395	24.42	8	32	1168.91	27.88	10	36	1124.99	29.95	11	42	434	49.4653	6.01123
2527182446	H567DRAFT_02480 hypothetical protein [Desulfobacterium anilini DSM 4660 : H567DRAFT_scaffold00016.16]	32.42	1	5	5	29	1.2093e+08	1.92421e+08	2.20575e+08	8.5525e+07	77.0071	21.43	3	8	72.652	26.92	4	7	103.301	19.78	3	9	52.1165	15.38	2	5	182	20.7456	4.81787
2527183628	H567DRAFT_03664 Response regulator containing CheY-like receiver, AAA-type ATPase, and DNA-binding domains [Desulfobacterium anilini DSM 4660 : H567DRAFT_scaffold00046.46]	32.39	1	3	3	28	4.514e+07	5.52968e+07	5.59458e+07	3.21806e+07	205.184	16.2	2	10	371.035	24.65	2	8	333.355	24.65	2	7	111.235	24.65	2	3	142	15.7161	5.24951
2527183532	H567DRAFT_03568 4-hydroxy-3-polyprenylbenzoate decarboxylase [Desulfobacterium anilini DSM 4660 : H567DRAFT_scaffold00041.41]	32.15	1	12	12	150	2.81729e+08	2.6016e+08	4.34183e+08	1.78537e+08	1202.29	19	8	43	801.201	28.18	10	32	1061.11	27.56	10	42	764.732	20.88	9	33	479	53.3333	6.40479
2527182948	H567DRAFT_02983 Short-chain dehydrogenase [Desulfobacterium anilini DSM 4660 : H567DRAFT_scaffold00024.24]	32.12	1	5	7	72	537029201	2.01985e+08	1.86178e+08	1.10816e+08	726.37	27.37	6	26	623.633	20.07	5	20	745.807	18.25	5	23	68.8368	6.57	2	3	274	28.8485	6.0874
2527182133	H567DRAFT_02167 methylmalonyl-CoA mutase (EC 5.4.99.2) [Desulfobacterium anilini DSM 4660 : H567DRAFT_scaffold00012.12]	32.09	1	14	14	83	2.70559e+08	1.51119e+08	1.31896e+08	9.40807e+07	510.718	14.44	6	14	823.876	21.21	8	21	764.81	17.65	8	18	933.112	25.85	12	30	561	63.2207	5.23682
2527183235	H567DRAFT_03270 Pyruvate/2-oxoglutarate dehydrogenase complex, dihydrolipoamide dehydrogenase (E3) component [Desulfobacterium anilini DSM 4660 : H567DRAFT_scaffold00032.32]	32.05	1	9	9	40	1.04768e+08	1.10652e+08	5.97837e+07	1.08428e+08		0			353.073	25.38	8	20	101.76	12.31	3	9	179.315	16.67	5	11	390	41.7979	6.75635
2527183206	H567DRAFT_03241 Methylene-tetrahydrofolate reductase C terminal [Desulfobacterium anilini DSM 4660 : H567DRAFT_scaffold00031.31]	31.98	1	7	7	77	2.88842e+08	2.54406e+08	1.73197e+08	1.88155e+08	169.339	13.06	3	9	770.562	28.38	6	22	357.566	27.48	5	24	456.625	26.13	5	22	222	24.6073	5.56689
2527180537	H567DRAFT_00569 spermidine synthase [Desulfobacterium anilini DSM 4660 : H567DRAFT_scaffold00002.2]	31.77	1	7	7	65	8.77647e+07	1.59007e+08	436807575	310082059		0			436.668	10.37	3	17	509.365	17.73	5	26	604.835	29.1	6	22	299	34.0252	6.11279
2527182835	H567DRAFT_02870 branched-chain amino acid transport system substrate-binding protein [Desulfobacterium anilini DSM 4660 : H567DRAFT_scaffold00022.22]	31.76	1	8	8	55	5.0446e+07	9.30909e+07	1.33746e+08	5.24859e+07	88.917	13.12	3	4	779.14	24.15	5	16	612.393	29.13	7	18	392.328	21	6	17	381	40.6449	6.43018
2527182005	H567DRAFT_02039 carbamoyl-phosphate synthase large subunit [Desulfobacterium anilini DSM 4660 : H567DRAFT_scaffold00010.10]	31.71	1	26	26	202	8.0414e+07	2.22793e+08	6.74708e+08	4.61352e+08	188.889	6.57	6	16	440.056	12.2	10	21	2373.09	25.14	22	85	2109.5	29.74	24	80	1066	117.757	5.35107
2527182345	H567DRAFT_02379 hypothetical protein [Desulfobacterium anilini DSM 4660 : H567DRAFT_scaffold00014.14]	31.71	1	3	3	30	7.06109e+06	3.33011e+08	1.52263e+08	169162485		0				0			359.955	20.12	2	7	1726.98	31.71	3	23	164	16.6768	4.09424
2527182064	H567DRAFT_02098 Hydrogenase nickel incorporation protein HypB [Desulfobacterium anilini DSM 4660 : H567DRAFT_scaffold00011.11]	31.67	1	7	7	70	106731181	8.75357e+07	2.13439e+08	8.97606e+07	222.138	8.14	2	9	643.768	27.15	5	26	359.54	31.67	7	18	495.333	27.15	5	17	221	24.6359	5.12256
2527182534	H567DRAFT_02568 GMP synthase (glutamine-hydrolyzing) (EC 6.3.5.2) [Desulfobacterium anilini DSM 4660 : H567DRAFT_scaffold00017.17]	31.6	1	11	11	81	1.15214e+08	1.03401e+08	113974636	1.15544e+08	283.456	9.06	4	14	834.801	17.15	6	22	772.928	11.56	4	16	890.311	28.32	10	29	519	58.0138	6.06201
2527181140	H567DRAFT_01172 spoIIIJ-associated protein [Desulfobacterium anilini DSM 4660 : H567DRAFT_scaffold00004.4]	31.58	1	10	10	95	1.71912e+08	45585951	1.33496e+08	1.5346e+08	417.507	15.41	4	15	287.804	11.65	3	13	686.627	30.83	9	33	884.484	31.58	10	34	266	29.5465	5.42725
2527182175	H567DRAFT_02209 amino acid/amide ABC transporter substrate-binding protein, HAAT family [Desulfobacterium anilini DSM 4660 : H567DRAFT_scaffold00012.12]	31.53	1	16	16	152	6.85912e+08	6.30576e+08	518016778	1.10771e+08	633.457	16.71	10	35	1367.62	28.24	13	61	1318.43	28.24	13	48	69.9332	10.59	5	8	425	46.3217	5.66846
2527182197	H567DRAFT_02231 succinyl-CoA synthetase (ADP-forming) beta subunit (EC 6.2.1.5) [Desulfobacterium anilini DSM 4660 : H567DRAFT_scaffold00012.12]	31.44	1	10	10	84	359943768	1.83523e+08	2.53187e+08	1.16547e+08		0			1016.61	25.26	8	43	819.344	26.03	7	23	506.309	18.3	6	18	388	41.4827	5.26221
2527180101	H567DRAFT_00133 Pimeloyl-ACP methyl ester carboxylesterase [Desulfobacterium anilini DSM 4660 : H567DRAFT_scaffold00001.1]	31.39	1	8	8	83	1.91637e+08	1.855e+08	4.34181e+08	2.19357e+08	135.519	11.31	3	6	270.791	26.28	6	19	642.783	31.39	8	35	584.121	31.39	8	23	274	31.3055	7.1665
2527181691	H567DRAFT_01725 ATP-dependent Clp protease ATP-binding subunit ClpX [Desulfobacterium anilini DSM 4660 : H567DRAFT_scaffold00007.7]	31.25	1	11	11	131	2.53381e+08	1.61844e+08	2.87126e+08	2.28894e+08	1335.59	25.72	9	35	1202.41	22.6	8	35	1391.94	25.72	9	32	1242.83	22.84	8	29	416	45.934	5.35107
2527180152	H567DRAFT_00184 myo-inositol-1-phosphate synthase [Desulfobacterium anilini DSM 4660 : H567DRAFT_scaffold00001.1]	31.25	1	8	8	44	1.67924e+08	9.42804e+07	1.41327e+08	9.74147e+07	149.922	8.15	2	7	294.955	20.11	5	10	585.917	27.45	7	16	365.933	18.21	5	11	368	41.0517	6.21436
2527180099	H567DRAFT_00131 tryptophan synthase, alpha chain [Desulfobacterium anilini DSM 4660 : H567DRAFT_scaffold00001.1]	31.23	1	7	7	57	3.18473e+08	1.07105e+08	1.30165e+08	7.05242e+07	392.997	21.74	5	14	470.79	24.51	5	13	316.94	24.51	5	15	263.482	16.6	4	15	253	27.5673	5.56689
2527181528	H567DRAFT_01561 glutamate-1-semialdehyde 2,1-aminomutase (EC 5.4.3.8) [Desulfobacterium anilini DSM 4660 : H567DRAFT_scaffold00006.6]	31.07	1	9	9	87	149711228	1.40777e+08	179365237	1.24948e+08	386.844	9.58	3	18	892.507	17.29	5	23	393.617	26.4	7	17	906.051	28.74	8	29	428	45.0671	5.97314
2527182782	H567DRAFT_02817 molybdenum cofactor cytidylyltransferase (EC 2.7.7.76) [Desulfobacterium anilini DSM 4660 : H567DRAFT_scaffold00021.21]	31.03	1	6	6	35	1347374176	736385337	1.78554e+08	1.23741e+08		0				0			272.568	23.28	5	16	456.463	31.03	6	19	348	37.439	7.38623
2527180555	H567DRAFT_00587 alanyl-tRNA synthetase [Desulfobacterium anilini DSM 4660 : H567DRAFT_scaffold00002.2]	30.96	1	23	23	150	7.88615e+07	1.00346e+08	2.37514e+08	1.83025e+08	367.211	8.25	6	17	766.136	15.03	10	25	1352.44	24.18	18	64	1270.04	20.9	14	44	885	98.0458	5.65576
2527181993	H567DRAFT_02027 MinD superfamily P-loop ATPase, contains an inserted ferredoxin domain [Desulfobacterium anilini DSM 4660 : H567DRAFT_scaffold00010.10]	30.9	1	9	9	88	2.28641e+08	3.80019e+08	309644043	2.94507e+08	68.9809	13.89	4	10	288.927	19.79	5	19	518.522	17.01	4	25	864.979	30.9	9	34	288	30.9696	4.90674
2527180439	H567DRAFT_00471 Uncharacterized anaerobic dehydrogenase [Desulfobacterium anilini DSM 4660 : H567DRAFT_scaffold00002.2]	30.87	1	10	10	108	6.76138e+08	3.96452e+08	5.24319e+08	4.62773e+08	804.097	19.79	6	27	723.618	20.05	6	20	844.434	16.89	5	27	1363.94	26.12	8	34	379	42.012	7.38623
2527180838	H567DRAFT_00870 hypothetical protein [Desulfobacterium anilini DSM 4660 : H567DRAFT_scaffold00003.3]	30.87	1	9	9	116	2.40385e+08	1.6507e+08	4.81942e+08	2.48837e+08	737.629	20.15	5	27	599.27	7.14	2	18	738.191	25.26	7	30	1000.85	30.87	9	41	392	43.7705	5.30029
2527180795	H567DRAFT_00827 orotate phosphoribosyltransferase [Desulfobacterium anilini DSM 4660 : H567DRAFT_scaffold00003.3]	30.77	1	8	8	25	8.48971e+07	5.05881e+07	8.36754e+07	4.47769e+07	83.4229	8.04	2	3	51.71	9.44	2	4	119.788	20.63	5	8	225.703	18.53	4	10	286	31.3542	7.28369
2527183542	H567DRAFT_03578 Cupin domain-containing protein [Desulfobacterium anilini DSM 4660 : H567DRAFT_scaffold00041.41]	30.77	1	3	3	20	6.6065e+07	1.63482e+08	2.82013e+08	0	52.5777	24.04	2	5	46.4282	16.35	2	7	134.171	16.35	2	8					104	11.6371	6.04932
2527181439	H567DRAFT_01472 pyrophosphate-dependent phosphofructokinase (EC 2.7.1.90) [Desulfobacterium anilini DSM 4660 : H567DRAFT_scaffold00006.6]	30.69	1	9	9	63	2.11767e+08	38796139	2.88472e+08	141809666	690.267	11.76	4	21		0			380.376	28.39	8	23	552.219	23.79	6	19	391	43.0532	7.1958
2527182656	H567DRAFT_02690 selenium metabolism protein YedF [Desulfobacterium anilini DSM 4660 : H567DRAFT_scaffold00019.19]	30.65	1	4	4	53	1.92127e+08	6.41724e+07	6.75164e+07	5.27131e+07	184.79	18.59	2	5	472.601	24.62	3	15	572.812	24.62	3	15	642.172	30.65	4	18	199	22.0683	5.47803
2527181318	H567DRAFT_01350 D-fructose 1,6-bisphosphatase (EC 3.1.3.11) [Desulfobacterium anilini DSM 4660 : H567DRAFT_scaffold00005.5]	30.64	1	9	9	119	8.98085e+08	5.03844e+08	1.1596e+09	6.29482e+08	1245.11	21.68	5	33	1094.32	28.32	7	27	955.964	30.64	9	24	1394.25	30.64	8	35	346	38.3387	5.70654
2527181734	H567DRAFT_01768 glucosyl-3-phosphoglycerate synthase [Desulfobacterium anilini DSM 4660 : H567DRAFT_scaffold00008.8]	30.48	1	10	10	109	469323040	1.79675e+08	3.10984e+08	148022707	778.573	20.71	6	26	1049.89	23.1	7	27	1045.99	27.38	9	35	594.471	16.19	6	21	420	48.8408	6.22705
2527183715	H567DRAFT_03751 LSU ribosomal protein L4P [Desulfobacterium anilini DSM 4660 : H567DRAFT_scaffold00051.51]	30.43	1	5	5	44	3.38794e+07	6.96478e+07	1.72912e+08	1.95584e+08		0			150.608	11.59	2	5	435.944	23.67	4	17	742.286	30.43	5	22	207	23.2417	10.1841
2527181054	H567DRAFT_01086 Response regulator containing CheY-like receiver, AAA-type ATPase, and DNA-binding domains [Desulfobacterium anilini DSM 4660 : H567DRAFT_scaffold00004.4]	30.41	1	4	4	33	1.85997e+08	1.63654e+08	4.60843e+08	6.21098e+07	134.696	25.15	3	6	252.432	16.37	3	12	353.58	30.41	4	15		0			171	19.388	5.05908
2527180438	H567DRAFT_00470 2-oxoglutarate ferredoxin oxidoreductase subunit delta [Desulfobacterium anilini DSM 4660 : H567DRAFT_scaffold00002.2]	30.38	1	2	2	13	7.2147e+06	8.40593e+07	164522204	113286946		0			104.93	30.38	2	4		0			265.4	30.38	2	9	79	8.94131	6.02393
2527180004	H567DRAFT_00036 glycerol 3-phosphate dehydrogenase (NAD(P)+) [Desulfobacterium anilini DSM 4660 : H567DRAFT_scaffold00001.1]	30.25	1	8	8	92	2.37024e+08	209650280	2.90139e+08	1.76717e+08	117.76	6.16	2	11	1031.94	19.33	5	26	817.893	27.17	7	25	987.802	23.81	7	30	357	38.9845	6.3667
2527181222	H567DRAFT_01254 Coenzyme PQQ synthesis protein D (PqqD) [Desulfobacterium anilini DSM 4660 : H567DRAFT_scaffold00005.5]	30.11	1	3	3	19	263036288	0	2.44222e+08	1.79921e+08	74.0477	19.35	2	5					124.241	30.11	3	6	204.275	20.43	2	8	93	10.5772	4.4624
2527180238	H567DRAFT_00270 hypothetical protein [Desulfobacterium anilini DSM 4660 : H567DRAFT_scaffold00001.1]	30.1	1	3	3	42	2.18864e+08	1.10611e+08	2.1559e+08	1.1627e+08	272.685	30.1	3	14	121.906	30.1	3	6	307.535	30.1	3	15	154.945	20.39	2	7	103	11.7688	5.09717
2527183714	H567DRAFT_03750 LSU ribosomal protein L3P [Desulfobacterium anilini DSM 4660 : H567DRAFT_scaffold00051.51]	30.1	1	6	6	44	0	0	2.16981e+08	2.39727e+08									450.29	25.73	5	15	979.922	25.24	5	29	206	22.3891	10.3599
2527184026	H567DRAFT_04062 Acetyl-CoA acetyltransferase [Desulfobacterium anilini DSM 4660 : H567DRAFT_scaffold00085.85]	30.05	1	9	10	99	4.19851e+08	9.11534e+08	2.38967e+08	7.04295e+08	546.849	13.64	5	22	457.028	14.39	6	28	392.132	24.75	7	23	526.839	18.69	8	26	396	43.2836	6.37939
2527182883	H567DRAFT_02918 potassium/proton antiporter regulatory subunit, CPA2 family (TC 2.A.37.5.2) [Desulfobacterium anilini DSM 4660 : H567DRAFT_scaffold00023.23]	30	1	4	4	33	127511426	9.08524e+07	9.95787e+07	9.12738e+07		0			611.507	25	3	13	577.268	25	3	10	430.675	26.25	3	10	160	17.805	5.09717
2527180805	H567DRAFT_00837 SSU ribosomal protein S9P [Desulfobacterium anilini DSM 4660 : H567DRAFT_scaffold00003.3]	30	1	3	3	15	1.64089e+08	105037098	169572334	1.95543e+08		0				0				0			571.599	30	3	15	130	14.6338	10.4478
2527181992	H567DRAFT_02026 MinD superfamily P-loop ATPase, contains an inserted ferredoxin domain [Desulfobacterium anilini DSM 4660 : H567DRAFT_scaffold00010.10]	29.93	1	7	7	82	5.38704e+08	4.65543e+08	3.7644e+08	2.77342e+08	668.547	21.83	5	20	847.623	26.76	6	28	628.658	26.76	6	18	470.552	26.76	6	16	284	30.5649	5.05908
2527182668	H567DRAFT_02702 hydroxyethylthiazole kinase [Desulfobacterium anilini DSM 4660 : H567DRAFT_scaffold00019.19]	29.74	1	5	5	83	3.18894e+08	5.09742e+08	798017337	3.97225e+08	369.042	9.67	2	9	674.569	29.74	5	23	1048.76	25.65	4	29	765.311	25.65	4	22	269	28.0744	5.78271
2527180020	H567DRAFT_00052 pre-sequence protease. Metallo peptidase. MEROPS family M16C [Desulfobacterium anilini DSM 4660 : H567DRAFT_scaffold00001.1]	29.63	1	21	21	188	2.82881e+08	2.56219e+08	5.00105e+08	2.39957e+08	1449.92	18.72	13	45	1335.66	21.09	14	47	2266.34	26.85	19	66	957.315	15.53	11	30	972	109.376	5.87158
2527181108	H567DRAFT_01140 homoserine dehydrogenase [Desulfobacterium anilini DSM 4660 : H567DRAFT_scaffold00004.4]	29.59	1	10	10	100	1.41289e+08	1.79073e+08	2.66128e+08	1.55025e+08	648.08	12.84	4	21	973.577	17.89	5	25	1062.07	27.75	8	31	773.608	25.69	7	23	436	47.5609	6.13818
2527183007	H567DRAFT_03042 Response regulator containing CheY-like receiver, AAA-type ATPase, and DNA-binding domains [Desulfobacterium anilini DSM 4660 : H567DRAFT_scaffold00026.26]	29.58	1	3	3	69	6.85376e+08	322476234	3.71468e+08	3.01451e+08	602.299	29.58	3	21	560.001	29.58	3	16	638.807	29.58	3	15	595.708	29.58	3	17	142	16.0525	5.08447
2527180570	H567DRAFT_00602 acetyl-CoA synthetase (ADP-forming) [Desulfobacterium anilini DSM 4660 : H567DRAFT_scaffold00002.2]	29.3	1	9	9	69	2.20322e+08	124084334	1.67415e+08	9.21674e+07	419.93	10.62	3	8	570.286	16.77	5	17	837.045	25.69	8	19	1007.72	21.66	7	25	471	49.6535	5.50342
2527180192	H567DRAFT_00224 hypothetical protein [Desulfobacterium anilini DSM 4660 : H567DRAFT_scaffold00001.1]	29.17	1	3	3	34	127002507	8.94803e+07	75255994	6.45576e+07		0			348.838	19.79	2	11	279.063	19.79	2	10	353.269	29.17	3	13	96	10.6734	4.75439
2527183250	H567DRAFT_03285 leucyl-tRNA synthetase [Desulfobacterium anilini DSM 4660 : H567DRAFT_scaffold00032.32]	29.14	1	19	19	173	2.54987e+08	1.87196e+08	2.66673e+08	2.5405e+08	427.937	12.12	8	22	918.95	18.65	10	37	1208.37	21.79	13	51	1708	25.99	16	63	858	98.2632	5.73193
2527182243	H567DRAFT_02277 acetyl-coenzyme A synthetase (EC 6.2.1.1) [Desulfobacterium anilini DSM 4660 : H567DRAFT_scaffold00013.13]	29.12	1	13	13	106	4.83705e+08	3.35005e+08	3.80918e+08	0	1109.63	15.7	8	28	1125.92	26.37	11	38	944.27	19.51	8	35	119.199	4.88	2	5	656	73.2051	6.58057
2527181842	H567DRAFT_01876 Leucyl aminopeptidase (aminopeptidase T) [Desulfobacterium anilini DSM 4660 : H567DRAFT_scaffold00009.9]	29.07	1	7	7	41	0	9.55189e+07	1.95735e+08	1.47069e+08						0			581.237	29.07	7	26	474.839	20.55	5	15	399	45.161	6.81494
2527182565	H567DRAFT_02599 Coenzyme F420-reducing hydrogenase, delta subunit [Desulfobacterium anilini DSM 4660 : H567DRAFT_scaffold00018.18]	28.92	1	3	3	22	9.60082e+07	0	2.30308e+08	1.08283e+08	191.116	13.25	2	8		0			81.6969	13.25	2	7	201.477	28.92	3	7	166	18.2794	5.21143
2527180304	H567DRAFT_00336 LL-diaminopimelate aminotransferase apoenzyme [Desulfobacterium anilini DSM 4660 : H567DRAFT_scaffold00001.1]	28.79	1	10	10	128	151495723	1.45269e+08	2.58845e+08	221425151	627.768	22.37	6	26	706.959	17.74	7	29	955.864	20.57	8	33	1262.73	28.79	10	40	389	43.0291	6.354
2527180111	H567DRAFT_00143 methylmalonyl-CoA mutase (EC 5.4.99.2) [Desulfobacterium anilini DSM 4660 : H567DRAFT_scaffold00001.1]	28.78	1	12	12	73	1.95647e+08	5.91203e+07	7.0345e+07	9.01049e+07	600.907	10.15	5	26	297.13	12.36	4	10	563.487	17.9	7	17	790.912	13.84	6	20	542	60.8346	5.57959
2527183738	H567DRAFT_03774 SSU ribosomal protein S4P [Desulfobacterium anilini DSM 4660 : H567DRAFT_scaffold00051.51]	28.71	1	6	6	32	2.85673e+08	181776837	2.69955e+08	2.01725e+08	189.582	25.36	4	13	106.449	14.35	2	3	185.859	13.88	3	9	171.506	17.22	4	7	209	24.2746	9.87646
2527182742	H567DRAFT_02777 Protein of unknown function (DUF1638) [Desulfobacterium anilini DSM 4660 : H567DRAFT_scaffold00020.20]	28.57	1	4	4	49	200366455	1.4766e+08	1.12117e+08	8.86645e+07	360.01	11.52	2	11	312.461	18.89	3	16	228.003	21.2	3	11	438.224	11.52	2	11	217	24.7233	5.14795
2527183912	H567DRAFT_03948 CRISPR-associated protein Cmr4 [Desulfobacterium anilini DSM 4660 : H567DRAFT_scaffold00066.66]	28.53	1	6	6	40	0	3.5778e+07	5.64016e+07	1.1019e+08					130.487	7.69	2	8	444.85	26.28	5	14	520.354	26.28	5	18	312	33.4151	5.36377
2527181507	H567DRAFT_01540 Phytoene dehydrogenase-related protein [Desulfobacterium anilini DSM 4660 : H567DRAFT_scaffold00006.6]	28.52	1	13	13	65	1.46939e+08	7.6908e+07	1.07111e+08	177031145	658.254	10.97	5	17	266.011	8.96	4	8	271.379	14.26	7	14	570.938	21.76	9	26	547	61.1503	6.26514
2527181611	H567DRAFT_01645 lysyl-tRNA synthetase, class II [Desulfobacterium anilini DSM 4660 : H567DRAFT_scaffold00007.7]	28.49	1	13	13	117	3.26742e+08	1.6879e+08	458948996	2.96407e+08	724.102	20.79	10	34	487.806	12.9	5	18	982.279	20.61	10	31	1167.65	23.66	10	34	558	63.0902	5.8208
2527181419	H567DRAFT_01451 dTDP-4-amino-4,6-dideoxygalactose transaminase [Desulfobacterium anilini DSM 4660 : H567DRAFT_scaffold00006.6]	28.46	1	9	9	80	8.49212e+07	1.33685e+08	3.18427e+08	2.06396e+08	61.2971	7.18	3	6	761.007	14.87	4	22	521.307	21.54	6	22	810.785	24.36	7	30	390	43.3731	6.45557
2527181626	H567DRAFT_01660 phosphoribosyl-AMP cyclohydrolase [Desulfobacterium anilini DSM 4660 : H567DRAFT_scaffold00007.7]	28.35	1	3	3	9	0	54717045	7.53087e+07	5.95269e+07						0			214.708	28.35	3	9		0			127	14.2961	7.92822
2527180294	H567DRAFT_00326 N-acetylglutamate kinase [Desulfobacterium anilini DSM 4660 : H567DRAFT_scaffold00001.1]	28.33	1	5	5	43	1.33094e+08	208393892	2.26004e+08	1.87328e+08	386.088	13.65	3	17	201.97	11.26	2	9	103.39	11.26	2	6	415.475	22.53	4	11	293	31.2999	6.26514
2527183893	H567DRAFT_03929 TRAP-type C4-dicarboxylate transport system, substrate-binding protein [Desulfobacterium anilini DSM 4660 : H567DRAFT_scaffold00064.64]	28.27	1	6	6	37	2.12734e+08	2.19536e+08	0	0	275.598	17.26	4	13	764.547	28.27	6	24									336	36.8699	5.89697
2527181721	H567DRAFT_01755 glucose-1-phosphate adenylyltransferase [Desulfobacterium anilini DSM 4660 : H567DRAFT_scaffold00008.8]	28.27	1	9	9	46	2.10666e+08	8.62807e+07	1.07717e+08	5.07458e+07	317.603	10.98	4	10	343.236	17.29	5	12	164.289	18.46	6	15	93.5378	8.18	3	9	428	49.0261	7.31299
2527180037	H567DRAFT_00069 2-oxoglutarate ferredoxin oxidoreductase, gamma subunit (EC 1.2.7.3) [Desulfobacterium anilini DSM 4660 : H567DRAFT_scaffold00001.1]	28.26	1	4	4	18	0	7.15777e+07	109890771	9.00907e+07					121.525	10.87	2	4		0			300.495	22.83	3	14	184	19.8544	9.80322
2527182957	H567DRAFT_02992 nitrogen fixation protein NifU [Desulfobacterium anilini DSM 4660 : H567DRAFT_scaffold00025.25]	28.24	1	3	3	3	0	92240759	1.07302e+08	4.44848e+07						0			81.7767	28.24	3	3		0			170	18.722	6.32861
2527181114	H567DRAFT_01146 hypothetical protein [Desulfobacterium anilini DSM 4660 : H567DRAFT_scaffold00004.4]	28.18	1	3	3	67	4.34552e+07	79355480	1.07363e+08	8.09005e+07		0			517.527	28.18	3	21	537.623	28.18	3	24	428.342	28.18	3	22	110	12.9383	5.90967
2527182070	H567DRAFT_02104 ABC-type transport system involved in Fe-S cluster assembly, permease component [Desulfobacterium anilini DSM 4660 : H567DRAFT_scaffold00011.11]	28.1	1	9	9	101	2.63011e+08	7.02938e+07	2.10882e+08	131832315	754.637	27.12	6	27	229.82	18.3	4	11	964.65	21.24	6	32	1083.23	21.24	6	31	306	33.0448	5.43994
2527180222	H567DRAFT_00254 periplasmic chaperone for outer membrane proteins SurA [Desulfobacterium anilini DSM 4660 : H567DRAFT_scaffold00001.1]	28.09	1	7	7	56	0	4.71287e+07	130333445	9.72188e+07					149.544	18.83	4	7	434.022	21.6	5	19	743.675	16.67	5	30	324	37.2974	5.84619
2527182888	H567DRAFT_02923 Ribosomal protein S18 acetylase RimI [Desulfobacterium anilini DSM 4660 : H567DRAFT_scaffold00023.23]	28	1	5	5	40	3.97259e+08	123988397	194556583	6.29877e+07	264.388	20.67	3	9	278.614	13.33	2	9	433.225	28	5	17	61.7743	12.67	2	5	150	17.2458	5.26221
2527183164	H567DRAFT_03199 Adenine deaminase (EC 3.5.4.2) [Desulfobacterium anilini DSM 4660 : H567DRAFT_scaffold00029.29]	27.95	1	9	9	54	5.81684e+07	8.42817e+07	1.15155e+08	1.01297e+08	112.803	5.66	2	8	195.458	9.48	4	10	382.211	15.81	5	18	370.632	18.14	7	18	601	65.0934	5.46533
2527180586	H567DRAFT_00618 MoxR-like ATPases [Desulfobacterium anilini DSM 4660 : H567DRAFT_scaffold00002.2]	27.93	1	7	7	29	1.16678e+08	3.47998e+07	5.89961e+07	50906680	409.327	20	5	17		0			347.858	13.1	3	10	35.9861	7.24	2	2	290	32.5729	6.18896
2527180732	H567DRAFT_00764 Uncharacterized OB-fold protein, contains Zn-ribbon domain [Desulfobacterium anilini DSM 4660 : H567DRAFT_scaffold00003.3]	27.92	1	5	5	96	1.98981e+08	2.3617e+08	4.2269e+08	2.30084e+08	162.6	23.35	4	16	445.041	27.92	5	28	316.689	27.92	5	25	330.208	27.92	5	27	197	22.109	7.37158
2527182294	H567DRAFT_02328 2-oxoglutarate ferredoxin oxidoreductase subunit alpha [Desulfobacterium anilini DSM 4660 : H567DRAFT_scaffold00014.14]	27.84	1	9	9	59	185894694	1.50866e+08	1.66671e+08	9.46769e+07	336.236	12.06	4	11	431.175	19.15	6	19	420.13	17.91	6	15	288.828	15.96	5	14	564	60.4578	5.41455
2527180043	H567DRAFT_00075 hypothetical protein [Desulfobacterium anilini DSM 4660 : H567DRAFT_scaffold00001.1]	27.65	1	4	4	21	0	151483126	2.38634e+08	8.62668e+07						0			321.744	25.35	3	12	121.109	17.05	3	9	217	24.1957	8.30908
2527182138	H567DRAFT_02172 Aspartate/methionine/tyrosine aminotransferase [Desulfobacterium anilini DSM 4660 : H567DRAFT_scaffold00012.12]	27.52	1	10	10	110	4.25144e+08	1.70273e+08	3.18657e+08	3.39656e+08	733.601	18.12	7	32	719.932	12.61	4	18	800.657	22.02	8	21	1202.85	24.31	9	39	436	47.9998	6.02393
2527183041	H567DRAFT_03076 hypothetical protein [Desulfobacterium anilini DSM 4660 : H567DRAFT_scaffold00026.26]	27.52	1	2	2	12	0	1.58933e+07	4.75553e+07	2.67194e+07						0			231.319	27.52	2	7	216.546	27.52	2	5	109	11.7689	4.84326
2527182368	H567DRAFT_02402 Precorrin-4 methylase [Desulfobacterium anilini DSM 4660 : H567DRAFT_scaffold00015.15]	27.51	1	6	6	20	1.06154e+08	21282021	0	4.72886e+07	334.595	9.39	2	8		0							243.47	22.98	5	12	309	33.9491	5.021
2527183479	H567DRAFT_03515 Glyoxylase, beta-lactamase superfamily II [Desulfobacterium anilini DSM 4660 : H567DRAFT_scaffold00039.39]	27.39	1	10	10	85	223220588	9.18406e+07	1.82124e+08	1.04554e+08	794.419	16.3	6	35	385.113	13.26	5	17	410.845	21.09	7	19	283.551	13.7	4	14	460	50.4327	5.56689
2527180380	H567DRAFT_00412 phosphoribosylaminoimidazolecarboxamide formyltransferase / IMP cyclohydrolase [Desulfobacterium anilini DSM 4660 : H567DRAFT_scaffold00002.2]	27.38	1	10	10	111	4.0804e+08	2.35832e+08	3.14628e+08	1.70681e+08	993.734	17.87	5	18	1111.74	12.76	4	23	1319.43	23.2	8	32	1330.3	21.58	7	38	431	47.1531	5.84619
2527183696	H567DRAFT_03732 PAS domain S-box-containing protein [Desulfobacterium anilini DSM 4660 : H567DRAFT_scaffold00050.50]	27.36	1	13	13	95	2.00553e+08	1.76328e+08	2.22371e+08	1.39916e+08	708.893	12.06	6	22	872.901	19.32	9	25	1080.05	24.42	11	31	278.169	16.54	8	17	647	72.0583	5.38916
2527180571	H567DRAFT_00603 acetyl-CoA synthetase (ADP-forming) [Desulfobacterium anilini DSM 4660 : H567DRAFT_scaffold00002.2]	27.35	1	3	3	34	0	1.10238e+08	2.22026e+08	1.09741e+08					114.744	16.14	2	8	245.545	16.14	2	9	266.152	27.35	3	17	223	24.474	5.2749
2527180039	H567DRAFT_00071 2-oxoglutarate ferredoxin oxidoreductase subunit alpha [Desulfobacterium anilini DSM 4660 : H567DRAFT_scaffold00001.1]	27.27	1	5	5	11	0	9.90662e+07	0	9.78203e+07					51.8477	10.8	2	4					210.569	23.58	4	7	352	38.6892	9.30518
2527181792	H567DRAFT_01826 Predicted metal-binding protein [Desulfobacterium anilini DSM 4660 : H567DRAFT_scaffold00008.8]	27.19	1	3	3	41	7.18535e+08	6.51798e+08	8.73034e+08	1.04438e+09	418.539	27.19	3	11	472.241	27.19	3	11	460.798	27.19	3	10	433.076	27.19	3	9	114	12.2129	7.12256
2527183065	H567DRAFT_03100 Signal transduction protein containing GAF and PtsI domains [Desulfobacterium anilini DSM 4660 : H567DRAFT_scaffold00027.27]	27.13	1	3	3	55	0	1.35736e+08	1.71058e+08	7.58941e+07					862.13	27.13	3	25	906.515	27.13	3	20	394.081	27.13	3	10	188	21.1499	5.80811
2527182131	H567DRAFT_02165 LAO/AO transport system kinase [Desulfobacterium anilini DSM 4660 : H567DRAFT_scaffold00012.12]	26.96	1	6	6	26	4.66729e+07	5.27379e+07	3.69094e+07	3.77475e+07	311.836	14.11	3	7	140.321	15.99	4	5	374.22	12.54	3	8	344.105	20.38	4	6	319	35.2895	6.21436
2527180117	H567DRAFT_00149 carbon-monoxide dehydrogenase medium subunit [Desulfobacterium anilini DSM 4660 : H567DRAFT_scaffold00001.1]	26.83	1	7	7	32	1.24139e+08	1.45595e+08	1.31174e+08	3.08433e+07		0			241.59	15.68	4	12	372.219	19.51	5	14	82.4763	11.15	3	6	287	30.9503	8.38232
2527182117	H567DRAFT_02151 hypothetical protein [Desulfobacterium anilini DSM 4660 : H567DRAFT_scaffold00011.11]	26.8	1	3	3	28	497400386	809771888	555344542	2.77406e+08	438.405	25.77	2	12		0			211.374	26.8	3	7	330.758	25.77	2	9	97	11.0097	8.08936
2527180434	H567DRAFT_00466 Uncharacterized conserved protein, contains tandem ACT domains [Desulfobacterium anilini DSM 4660 : H567DRAFT_scaffold00002.2]	26.76	1	5	5	58	493777592	4.44537e+08	4.54751e+08	645687453	485.494	15.49	3	21	223.088	20.42	4	11	171.541	26.76	5	9	421.847	26.76	5	17	142	15.268	4.99561
2527180157	H567DRAFT_00189 protein of unknown function (DUF1844) [Desulfobacterium anilini DSM 4660 : H567DRAFT_scaffold00001.1]	26.62	1	3	3	31	2.7297e+08	3.75671e+08	6.91532e+08	4.56907e+08	275.238	17.27	2	10	242.018	17.27	2	8	193.202	17.27	2	6	260.008	26.62	3	7	139	15.332	5.42725
2527181625	H567DRAFT_01659 ATP phosphoribosyltransferase (homohexameric) [Desulfobacterium anilini DSM 4660 : H567DRAFT_scaffold00007.7]	26.55	1	6	6	45	1.31835e+08	5.78045e+07	8.29082e+07	6.13918e+07	153.072	11.72	3	10	31.0485	7.59	2	3	217.098	19.31	4	9	569.411	23.1	5	23	290	32.175	6.26514
2527180297	H567DRAFT_00329 argininosuccinate synthase [Desulfobacterium anilini DSM 4660 : H567DRAFT_scaffold00001.1]	26.43	1	10	10	79	1.96966e+08	1.93167e+08	5.54269e+08	4.24137e+08	199.131	8.98	3	11	157.403	12.47	4	6	789.563	21.45	7	36	702.021	26.18	8	26	401	44.5109	5.57959
2527181513	H567DRAFT_01546 Phosphoenolpyruvate synthase/pyruvate phosphate dikinase [Desulfobacterium anilini DSM 4660 : H567DRAFT_scaffold00006.6]	26.43	1	12	12	107	6.56413e+07	9.71146e+07	137520211	176553261	142.825	10	4	6	853.986	19.29	8	31	1007.95	22.14	10	33	967.338	22.32	10	37	560	64.4201	5.18604
2527182196	H567DRAFT_02230 succinyl-CoA synthetase (ADP-forming) alpha subunit (EC 6.2.1.5) [Desulfobacterium anilini DSM 4660 : H567DRAFT_scaffold00012.12]	26.42	1	6	6	28	7.48872e+08	1.4014e+08	114017530	5.87494e+07	105.209	8.03	2	3	334.941	17.39	5	11	224.268	17.06	3	5	297.829	16.72	3	9	299	30.8651	6.63916
2527180802	H567DRAFT_00834 pyruvate formate lyase activating enzyme [Desulfobacterium anilini DSM 4660 : H567DRAFT_scaffold00003.3]	26.41	1	7	7	41	244710428	1.09388e+08	1.12148e+08	4.13917e+07	239.611	17.21	5	13	299.626	16.91	4	12	356.564	19.58	5	10	208.28	10.09	3	6	337	37.5138	6.99072
2527182459	H567DRAFT_02493 N-methylhydantoinase A/oxoprolinase/acetone carboxylase, beta subunit [Desulfobacterium anilini DSM 4660 : H567DRAFT_scaffold00016.16]	26.26	1	10	10	48	117142372	5.97721e+07	97717528	6.92633e+07	516.275	10.25	3	12	431.622	10.07	4	9	592.354	7.73	3	11	620.145	18.35	8	16	556	58.8828	5.56689
2527181437	H567DRAFT_01470 4Fe-4S binding domain-containing protein [Desulfobacterium anilini DSM 4660 : H567DRAFT_scaffold00006.6]	26.24	1	3	3	17	0	5.50053e+07	1.49342e+08	7.27167e+07						0			480.725	26.24	3	13	121.131	17.02	2	4	141	15.8483	8.93896
2527183233	H567DRAFT_03268 pyrroline-5-carboxylate reductase [Desulfobacterium anilini DSM 4660 : H567DRAFT_scaffold00032.32]	26.2	1	4	4	41	4.03365e+07	1.19295e+08	1.42331e+08	8.58573e+07		0			347.184	26.2	4	13	498.617	22.14	3	15	440.055	26.2	4	13	271	28.3021	6.56592
2527182567	H567DRAFT_02601 heterodisulfide reductase subunit A [Desulfobacterium anilini DSM 4660 : H567DRAFT_scaffold00018.18]	26.19	2	21	23	223	6.44191e+08	5.54928e+08	5.11287e+08	4.69394e+08	1655.1	16.05	15	55	1791.98	12.17	11	48	2738.83	23.46	19	75	1299.87	17.2	14	45	1134	124.223	6.55127
2527182209	H567DRAFT_02243 hypothetical protein [Desulfobacterium anilini DSM 4660 : H567DRAFT_scaffold00012.12]	26.08	1	9	9	54	1.34681e+08	1.26833e+08	79464854	1.30221e+08	210.691	7.89	3	8	415.445	22.49	7	17	221.866	10.05	2	4	542.374	13.88	6	25	418	45.45	6.12549
2527182085	H567DRAFT_02119 Rubrerythrin [Desulfobacterium anilini DSM 4660 : H567DRAFT_scaffold00011.11]	26.06	1	4	4	27	0	2.46874e+07	2.65067e+07	1.67692e+07					74.8431	19.39	3	10	56.2157	15.76	2	7	183.045	22.42	3	10	165	18.0968	5.80811
2527180226	H567DRAFT_00258 Dihydropteroate synthase [Desulfobacterium anilini DSM 4660 : H567DRAFT_scaffold00001.1]	26.04	1	5	5	22	0	0	7.88198e+07	5.96383e+07									339.939	26.04	5	11	193.81	26.04	5	11	288	31.2172	5.66846
2527183070	H567DRAFT_03105 protease I [Desulfobacterium anilini DSM 4660 : H567DRAFT_scaffold00027.27]	25.88	1	3	3	32	7.43132e+06	4.15566e+07	7.03271e+07	4.02296e+07		0			216.724	12.35	2	9	365.029	20	2	12	235.402	20	2	11	170	18.3587	5.60498
2527183424	H567DRAFT_03460 indolepyruvate ferredoxin oxidoreductase alpha subunit [Desulfobacterium anilini DSM 4660 : H567DRAFT_scaffold00037.37]	25.69	1	13	13	147	3.30039e+08	1.5426e+08	2.82306e+08	1.5994e+08	1244.58	17.77	10	54	918.271	15.83	9	38	791.922	20.36	11	33	660.122	14.7	7	22	619	66.0718	6.40479
2527180007	H567DRAFT_00039 D-alanine--D-alanine ligase [Desulfobacterium anilini DSM 4660 : H567DRAFT_scaffold00001.1]	25.61	1	5	5	49	0	1.52923e+08	2.33706e+08	1.66482e+08					440.015	18.9	4	16	458.904	20.43	4	18	288.417	20.43	4	15	328	35.068	5.46533
2527182332	H567DRAFT_02366 phenylacetate-CoA ligase [Desulfobacterium anilini DSM 4660 : H567DRAFT_scaffold00014.14]	25.57	1	7	7	54	3.09447e+08	1.74785e+08	2.3201e+08	1.27294e+08	157.818	12.67	4	6	465.252	16.29	4	15	552.336	21.49	6	21	295.75	11.54	3	12	442	49.2167	6.41748
2527182474	H567DRAFT_02508 4Fe-4S dicluster domain-containing protein [Desulfobacterium anilini DSM 4660 : H567DRAFT_scaffold00016.16]	25.54	1	12	12	127	2.23233e+08	1.12817e+08	2.52687e+08	1.38169e+08	524.035	13.84	6	19	779.43	13.06	5	26	1746.89	25.34	11	52	822.595	18.71	8	30	513	55.4338	5.64307
2527183101	H567DRAFT_03136 hypothetical protein [Desulfobacterium anilini DSM 4660 : H567DRAFT_scaffold00028.28]	25.39	1	6	6	28	7.0144e+07	59093900	1.00918e+08	7.27026e+07	88.1056	14.25	3	4	123.026	10.62	2	4	273.676	23.58	5	11	305.131	13.47	3	9	386	41.5577	5.74463
2527183679	H567DRAFT_03715 protein of unknown function (DUF1887) [Desulfobacterium anilini DSM 4660 : H567DRAFT_scaffold00049.49]	25.39	1	7	7	31	1.27751e+08	5.49377e+07	1.30945e+08	164504048	105.756	8.03	2	4	82.999	6.99	2	7	215.197	14.25	4	9	210.374	14.77	4	11	386	42.832	6.48096
2527182977	H567DRAFT_03012 TRAP-type C4-dicarboxylate transport system, substrate-binding protein [Desulfobacterium anilini DSM 4660 : H567DRAFT_scaffold00025.25]	25.36	1	6	6	74	0	131234082	5.15234e+08	3.0904e+08					664.703	13.12	3	18	1066.62	21.57	5	28	1301.08	20.12	5	28	343	38.4247	7.1958
2527182527	H567DRAFT_02561 electron transport complex protein RnfG [Desulfobacterium anilini DSM 4660 : H567DRAFT_scaffold00017.17]	25.26	1	3	3	12	0	0	75731963	5.00292e+07										0			354.107	25.26	3	12	194	20.7788	7.18115
2527181376	H567DRAFT_01408 hypothetical protein [Desulfobacterium anilini DSM 4660 : H567DRAFT_scaffold00005.5]	25.18	1	7	7	59	1.13767e+08	1.46457e+08	2.52777e+08	1.33895e+08	274.374	10.02	3	10	542.707	10.02	3	13	619.216	25.18	6	18	550.67	11.49	3	18	409	44.65	6.12549
2527181171	H567DRAFT_01203 histidine triad (HIT) family protein [Desulfobacterium anilini DSM 4660 : H567DRAFT_scaffold00004.4]	25.18	1	2	2	25	1120819561	790632614	749221647	6.26926e+08	441.303	25.18	2	13	384.843	25.18	2	12		0				0			139	15.1881	7.00537
2527182529	H567DRAFT_02563 electron transport complex protein RnfC [Desulfobacterium anilini DSM 4660 : H567DRAFT_scaffold00017.17]	25.12	1	8	8	41	0	0	7.68309e+07	1.24128e+08									584.428	17.84	6	15	614.881	17.37	5	26	426	46.3881	6.46826
2527181288	H567DRAFT_01320 glutaminyl-tRNA synthetase [Desulfobacterium anilini DSM 4660 : H567DRAFT_scaffold00005.5]	25.09	1	10	10	68	1.13681e+08	6.9822e+07	1.00099e+08	1.15068e+08	146.122	9.43	3	6	522.378	19.93	8	20	359.89	18.15	7	13	735.991	18.15	7	29	562	64.8264	6.3667
2527182472	H567DRAFT_02506 CoB--CoM heterodisulfide reductase subunit B [Desulfobacterium anilini DSM 4660 : H567DRAFT_scaffold00016.16]	25.08	1	7	7	47	3.45256e+08	152376967	1.99974e+08	7.85576e+07	35.0665	6.78	2	2	176.64	13.9	3	12	331.759	25.08	7	15	570.564	19.32	5	18	295	31.827	6.52197
2527182460	H567DRAFT_02494 Acetoin utilization deacetylase AcuC [Desulfobacterium anilini DSM 4660 : H567DRAFT_scaffold00016.16]	25	1	7	7	29	1.22998e+08	6.71884e+07	6.31989e+07	1.00847e+07	75.6604	8.72	2	3	208.601	11.24	3	7	219.735	20.41	6	13	60.25	7.11	2	6	436	48.7933	5.37646
2527183797	H567DRAFT_03833 Short-chain dehydrogenase [Desulfobacterium anilini DSM 4660 : H567DRAFT_scaffold00055.55]	25	1	3	5	67	5.25797e+08	1.99939e+08	2.51064e+08	1.46161e+08	405.054	15.81	4	16	456.437	25	5	14	1123.87	25	5	22	595.676	20.96	4	15	272	28.5215	6.59521
2527180985	H567DRAFT_01017 imidazoleglycerol-phosphate dehydratase [Desulfobacterium anilini DSM 4660 : H567DRAFT_scaffold00003.3]	25	1	4	4	20	7.88104e+07	2.13923e+07	9.5374e+07	9.88552e+07	99.3709	19.9	3	7		0			113.858	10.71	2	5	103.244	19.9	3	8	196	21.5311	6.44287
2527182437	H567DRAFT_02471 hypothetical protein [Desulfobacterium anilini DSM 4660 : H567DRAFT_scaffold00016.16]	25	1	2	2	5	2.54699e+08	170818385	241625274	194741412	184.63	25	2	5		0				0				0			96	11.4556	5.2876
2527183821	H567DRAFT_03857 transcription antitermination protein nusG [Desulfobacterium anilini DSM 4660 : H567DRAFT_scaffold00057.57]	25	1	3	3	32	0	0	9.5598e+07	5.32824e+07									295.602	25	3	23	40.4757	25	3	9	176	20.1648	8.26514
2527182177	H567DRAFT_02211 Response regulator containing CheY-like receiver, AAA-type ATPase, and DNA-binding domains [Desulfobacterium anilini DSM 4660 : H567DRAFT_scaffold00012.12]	24.86	1	3	3	19	209429828	9.82614e+07	1.09161e+08	9.88992e+07		0			35.7765	24.86	3	3	106.45	20.81	2	5	287.198	12.72	2	11	173	19.7353	4.99561
2527181378	H567DRAFT_01410 hypothetical protein [Desulfobacterium anilini DSM 4660 : H567DRAFT_scaffold00005.5]	24.83	1	5	5	54	1.76171e+08	1.50242e+08	1.5908e+08	1.51682e+08	309.808	8.04	2	11	303.63	18.53	4	14	155.177	15.73	3	11	322.189	14.69	3	18	286	31.2557	6.11279
2527180333	H567DRAFT_00365 adenine deaminase [Desulfobacterium anilini DSM 4660 : H567DRAFT_scaffold00001.1]	24.75	1	10	10	46	1.334e+08	5.83699e+07	3.47752e+07	5.52144e+07	683.89	11.62	5	15	649.666	8.92	4	12	77.7972	4.71	3	8	156.168	15.99	6	11	594	64.8558	5.56689
2527183086	H567DRAFT_03121 Nicotinamidase-related amidase [Desulfobacterium anilini DSM 4660 : H567DRAFT_scaffold00027.27]	24.74	1	4	4	25	1.85657e+08	1.7573e+08	0	1.70248e+08		0			65.3154	12.89	2	5					145.308	24.74	4	20	194	21.6731	5.77002
2527180442	H567DRAFT_00474 NADH dehydrogenase subunit E [Desulfobacterium anilini DSM 4660 : H567DRAFT_scaffold00002.2]	24.7	1	2	2	6	8.54777e+07	0	5.46475e+07	0		0							194.449	24.7	2	6					166	18.0643	5.5415
2527182099	H567DRAFT_02133 hypothetical protein [Desulfobacterium anilini DSM 4660 : H567DRAFT_scaffold00011.11]	24.68	1	3	3	11	0	0	7.21429e+07	6.81638e+07									201.804	24.68	3	6	251.982	17.75	2	5	231	25.6524	6.53662
2527183778	H567DRAFT_03814 branched-chain amino acid transport system substrate-binding protein [Desulfobacterium anilini DSM 4660 : H567DRAFT_scaffold00054.54]	24.64	1	8	8	38	9.96981e+07	1.80309e+08	1.64233e+08	7.54077e+07	174.974	14.93	5	15	248.365	17.54	5	10	123.344	9.95	3	13		0			422	46.8791	8.11865
2527181630	H567DRAFT_01664 hypothetical protein [Desulfobacterium anilini DSM 4660 : H567DRAFT_scaffold00007.7]	24.64	1	5	5	25	1.46403e+08	67588336	5.71448e+07	6.74544e+07	313.146	10.87	2	9	308.59	17.39	4	11	99.8171	13.77	3	5		0			276	30.6726	5.04639
2527182671	H567DRAFT_02706 Fe-S oxidoreductase [Desulfobacterium anilini DSM 4660 : H567DRAFT_scaffold00019.19]	24.55	1	9	10	62	1.2797e+08	260368186	4.71569e+08	2.34708e+08	136.51	6.14	3	8	383.808	9.32	5	18	98.3535	10.91	5	12	285.04	20.45	8	24	440	50.5302	5.35107
2527182956	H567DRAFT_02991 cysteine desulfurase [Desulfobacterium anilini DSM 4660 : H567DRAFT_scaffold00025.25]	24.55	1	6	6	72	6.54874e+08	277091888	3.19594e+08	9.33361e+07	854.348	17.39	4	19	455.042	17.65	4	17	624.419	16.11	4	20	415.762	13.3	3	16	391	42.3431	5.90967
2527182518	H567DRAFT_02552 phenylalanyl-tRNA synthetase beta subunit [Desulfobacterium anilini DSM 4660 : H567DRAFT_scaffold00017.17]	24.5	1	18	18	174	2.49022e+08	1.37854e+08	8.22845e+08	2.73458e+08	1272.68	5.6	3	34	490.127	7.09	4	20	1198.7	22.51	16	60	1549.53	20.4	14	60	804	87.4993	5.51611
2527179992	H567DRAFT_00024 Predicted Fe-Mo cluster-binding protein, NifX family [Desulfobacterium anilini DSM 4660 : H567DRAFT_scaffold00001.1]	24.41	1	2	2	37	114623976	9.87863e+07	160735019	4.65555e+08		0			652.792	24.41	2	11	685.064	24.41	2	14	792.187	24.41	2	12	127	13.4307	5.75732
2527180422	H567DRAFT_00454 Uncharacterized conserved protein YbgA, DUF1722 family [Desulfobacterium anilini DSM 4660 : H567DRAFT_scaffold00002.2]	24.29	1	6	6	24	0	0	52701943	2.90737e+07									392.538	20.19	5	15	203.217	16.09	4	9	317	36.3561	9.12939
2527180608	H567DRAFT_00640 cysteinyl-tRNA synthetase [Desulfobacterium anilini DSM 4660 : H567DRAFT_scaffold00002.2]	24.27	1	10	10	44	1.05556e+08	1.06083e+08	2.08692e+08	1.23123e+08	97.5807	3.32	2	7	493.083	14.73	6	15	238.841	13.07	6	11	352.055	11.41	5	11	482	53.4601	5.45264
2527180104	H567DRAFT_00136 Crotonobetainyl-CoA:carnitine CoA-transferase CaiB [Desulfobacterium anilini DSM 4660 : H567DRAFT_scaffold00001.1]	24.24	1	6	6	56	9.94522e+07	7.49452e+07	7.61577e+07	4.29593e+07	198.646	8.08	2	7	505.146	17.68	5	20	475.786	20.2	5	20	198.462	17.42	4	9	396	44.3701	6.45557
2527180540	H567DRAFT_00572 valyl-tRNA synthetase [Desulfobacterium anilini DSM 4660 : H567DRAFT_scaffold00002.2]	24.04	1	19	19	109	171671349	1.44329e+08	2.14249e+08	1.83237e+08	369.02	7.37	5	17	658.47	7.82	6	21	663.124	17.69	14	36	586.979	21.09	15	35	882	100.818	5.97314
2527183433	H567DRAFT_03469 glutaryl-CoA dehydrogenase (non-decarboxylating) [Desulfobacterium anilini DSM 4660 : H567DRAFT_scaffold00037.37]	24.03	1	6	6	46	7.48754e+07	0	9.0542e+07	9.80816e+07	279.573	9.04	2	9		0			840.561	19.38	5	20	1204.41	16.54	4	17	387	42.3673	5.80811
2527182400	H567DRAFT_02434 hypothetical protein [Desulfobacterium anilini DSM 4660 : H567DRAFT_scaffold00015.15]	23.96	1	6	6	30	0	0	1.43358e+08	3.02685e+07									482.232	23.96	6	20	258.638	11.98	3	10	384	43.7356	5.84619
2527182566	H567DRAFT_02600 Coenzyme F420-reducing hydrogenase, delta subunit [Desulfobacterium anilini DSM 4660 : H567DRAFT_scaffold00018.18]	23.88	1	2	2	27	1.83852e+08	63772424	107110601	70176760	46.7955	23.88	2	5	64.9893	23.88	2	8	170.771	23.88	2	12	23.97	23.88	2	2	67	7.28571	8.76318
2527182794	H567DRAFT_02829 hypothetical protein [Desulfobacterium anilini DSM 4660 : H567DRAFT_scaffold00021.21]	23.81	1	6	6	59	8.3142e+07	46390761	2.55933e+08	1.55681e+08	114.449	14.29	3	6	124.395	18.25	4	8	453.896	18.25	4	20	555.529	19.84	5	25	252	29.3677	7.10791
2527180042	H567DRAFT_00074 branched-chain amino acid aminotransferase [Desulfobacterium anilini DSM 4660 : H567DRAFT_scaffold00001.1]	23.76	1	7	7	86	9.89051e+07	7.54687e+07	1.27472e+08	1.09576e+08	594.896	9.66	3	18	817.803	18.02	5	23	740.935	14.36	5	19	1250	19.84	5	26	383	43.4213	7.23975
2527179979	H567DRAFT_00011 biotin synthase [Desulfobacterium anilini DSM 4660 : H567DRAFT_scaffold00001.1]	23.69	1	4	4	21	0	4.02188e+07	6.8319e+07	7.79185e+07						0			157.216	13.23	3	9	249.871	23.69	4	12	325	35.5153	7.66455
2527182224	H567DRAFT_02258 Glyoxylase, beta-lactamase superfamily II [Desulfobacterium anilini DSM 4660 : H567DRAFT_scaffold00013.13]	23.65	1	5	5	35	0	8.96016e+07	1.54239e+08	172862955					212.879	18.67	4	13	221.848	13.69	3	12	188.616	8.71	2	10	241	26.6576	5.35107
2527180153	H567DRAFT_00185 Repeat domain-containing protein [Desulfobacterium anilini DSM 4660 : H567DRAFT_scaffold00001.1]	23.62	1	12	12	49	1.02921e+08	2.05878e+08	2.78691e+08	189824341	126.799	5.15	2	3	68.9942	4.09	2	3	326.515	10.66	6	13	1223.72	17.58	8	30	563	61.3545	5.13525
2527180116	H567DRAFT_00148 phenylacetate-CoA ligase [Desulfobacterium anilini DSM 4660 : H567DRAFT_scaffold00001.1]	23.49	1	9	9	75	195598234	1.702e+08	2.04256e+08	8.86163e+07	323.395	13.49	5	15	359.123	14.42	5	18	432.666	15.12	6	25	243.105	13.26	4	17	430	48.1255	6.354
2527182776	H567DRAFT_02811 long-chain acyl-CoA synthetase [Desulfobacterium anilini DSM 4660 : H567DRAFT_scaffold00021.21]	23.48	1	10	10	46	73485689	7.04427e+07	1.69993e+08	7.03223e+07	579.779	5.09	3	12	251.06	8.21	3	6	494.451	21.02	8	25	78	7.06	2	3	609	68.1243	6.50732
2527181676	H567DRAFT_01710 tryptophanyl-tRNA synthetase [Desulfobacterium anilini DSM 4660 : H567DRAFT_scaffold00007.7]	23.48	1	5	5	48	1.24382e+08	1.57998e+08	1.84494e+08	1.9779e+08	131.673	10.06	2	9	135.229	17.99	4	10	185.601	17.99	4	13	207.63	23.48	4	16	328	37.5001	6.85889
2527180243	H567DRAFT_00275 glutamate-5-semialdehyde dehydrogenase [Desulfobacterium anilini DSM 4660 : H567DRAFT_scaffold00001.1]	23.44	1	6	7	45	9.07337e+06	1.3664e+08	5.30452e+07	1.08604e+08		0			648.171	19.62	5	19	420.055	11.24	3	11	587.032	19.62	6	15	418	45.1524	5.37646
2527183564	H567DRAFT_03600 chromosome partitioning protein [Desulfobacterium anilini DSM 4660 : H567DRAFT_scaffold00043.43]	23.26	1	4	4	45	1.19076e+08	9.76986e+07	1.90044e+08	1.24875e+08	209.895	17.83	3	12	56.59	9.3	2	8	313.873	23.26	4	19	83.23	9.3	2	6	258	29.1361	6.53662
2527181258	H567DRAFT_01290 aspartate kinase [Desulfobacterium anilini DSM 4660 : H567DRAFT_scaffold00005.5]	23.21	1	10	10	84	3.57342e+08	3.4039e+08	3.9354e+08	275308522	166.891	9.14	4	6	567.028	11.85	5	18	579.615	15.56	7	23	1120.51	21.48	9	37	405	44.0095	5.52881
2527181760	H567DRAFT_01794 hypothetical protein [Desulfobacterium anilini DSM 4660 : H567DRAFT_scaffold00008.8]	23.2	1	3	3	25	216112864	0	4.99902e+07	1.64181e+08		0							188.414	23.2	3	9	303.885	23.2	3	16	125	14.1567	9.75928
2527182855	H567DRAFT_02890 hypothetical protein [Desulfobacterium anilini DSM 4660 : H567DRAFT_scaffold00023.23]	23.17	1	2	2	3	2.1704e+08	8.18974e+07	2.8626e+08	220586001	93.3743	23.17	2	3		0				0				0			82	9.39473	4.84326
2527180993	H567DRAFT_01025 hypothetical protein [Desulfobacterium anilini DSM 4660 : H567DRAFT_scaffold00003.3]	23.17	1	5	5	20	3.78595e+07	5.77434e+07	1.46141e+08	1.2304e+08		0			380.613	12.2	2	7	245.077	15.85	3	5	273.055	14.63	3	8	246	28.3687	6.34131
2527182748	H567DRAFT_02783 Ribosomal protein S18 acetylase RimI [Desulfobacterium anilini DSM 4660 : H567DRAFT_scaffold00021.21]	23.13	1	4	4	15	1.36189e+08	67413656	31305088	6.7317e+07	88.7601	18.37	3	5	112.335	12.24	2	4		0			195.144	12.24	2	6	147	16.6598	6.80029
2527181256	H567DRAFT_01288 holo-[acyl-carrier-protein] synthase [Desulfobacterium anilini DSM 4660 : H567DRAFT_scaffold00005.5]	22.95	1	6	6	77	59303536	144281001	5.45791e+08	1.2088e+08		0			1133.97	22.95	6	27	1523.58	22.95	6	29	1369.63	16.39	4	21	305	33.4618	8.82178
2527181877	H567DRAFT_01911 competence protein ComEA [Desulfobacterium anilini DSM 4660 : H567DRAFT_scaffold00009.9]	22.92	1	4	4	156	657553073	7.26294e+08	2.41261e+09	99232823	1277.98	14.58	2	46	816.825	22.92	3	44	1506.8	22.92	4	66		0			96	10.5544	5.51611
2527180082	H567DRAFT_00114 shikimate dehydrogenase (EC 1.1.1.25) [Desulfobacterium anilini DSM 4660 : H567DRAFT_scaffold00001.1]	22.88	1	4	4	12	67687959	0	4.05417e+07	35703129		0							326.52	16.24	3	9	123.218	16.24	3	3	271	28.9002	8.90967
2527183212	H567DRAFT_03247 glutamine--fructose-6-phosphate transaminase [Desulfobacterium anilini DSM 4660 : H567DRAFT_scaffold00031.31]	22.86	1	8	8	34	0	7.06001e+07	150103668	4.58836e+07					54.08	12.83	5	5	372.831	17.93	6	20	129.358	8.39	3	9	608	67.2008	6.59521
2527183616	H567DRAFT_03652 hypothetical protein [Desulfobacterium anilini DSM 4660 : H567DRAFT_scaffold00045.45]	22.81	1	8	8	56	8.05741e+07	4.77816e+07	1.47264e+08	1.11837e+08	131.653	8.77	4	8	168.99	8.33	3	4	666.781	15.13	5	22	686.01	18.64	6	22	456	50.3671	6.15088
2527180163	H567DRAFT_00195 K(+)-stimulated pyrophosphate-energized sodium pump [Desulfobacterium anilini DSM 4660 : H567DRAFT_scaffold00001.1]	22.81	1	12	12	112	1.35685e+08	64078846	5.04581e+08	1.51855e+08	588.062	7.75	5	14	186.458	11.55	6	11	1905.68	22.81	12	61	735.406	13.74	8	26	684	70.4431	7.43018
2527181381	H567DRAFT_01413 hypothetical protein [Desulfobacterium anilini DSM 4660 : H567DRAFT_scaffold00005.5]	22.73	1	2	2	2	102447298	127631064	0	9.51531e+07		0				0							38.91	22.73	2	2	66	7.94289	5.97314
2527180825	H567DRAFT_00857 PTS IIA-like nitrogen-regulatory protein PtsN [Desulfobacterium anilini DSM 4660 : H567DRAFT_scaffold00003.3]	22.73	1	3	3	58	81231000	1.04333e+08	119853074	152204743	128.469	22.73	3	8	315.977	22.73	3	18	545.683	22.73	3	23	261.881	15.58	2	9	154	16.8479	6.1001
2527180339	H567DRAFT_00371 Coenzyme F420-reducing hydrogenase, delta subunit [Desulfobacterium anilini DSM 4660 : H567DRAFT_scaffold00002.2]	22.73	1	2	2	18	0	38726060	56554881	79100584					32.6833	22.73	2	4		0			182.37	22.73	2	14	66	7.33567	8.76318
2527182915	H567DRAFT_02950 Enoyl-CoA hydratase (EC 4.2.1.17) [Desulfobacterium anilini DSM 4660 : H567DRAFT_scaffold00024.24]	22.71	1	5	5	67	4.11978e+08	1.3528e+08	1.08732e+08	6.96094e+07	985.623	22.71	5	27	821.831	22.71	5	18	507.425	22.71	5	12	405.672	10.26	2	10	273	29.4941	6.0874
2527182895	H567DRAFT_02930 tripartite ATP-independent transporter solute receptor, DctP family [Desulfobacterium anilini DSM 4660 : H567DRAFT_scaffold00023.23]	22.71	1	7	7	55	9.52868e+07	1.26708e+08	2.25835e+08	9.59015e+07		0			363.145	17.45	6	16	332.933	22.71	6	18	411.513	19.39	5	21	361	40.6345	6.96143
2527180191	H567DRAFT_00223 ATP-dependent Lon protease [Desulfobacterium anilini DSM 4660 : H567DRAFT_scaffold00001.1]	22.68	1	13	13	52	9.15981e+07	2.43763e+07	1.47133e+08	7.17198e+07	340.86	6.02	3	6		0			955.55	16.67	8	27	662.981	15.41	9	19	798	89.191	6.3667
2527180544	H567DRAFT_00576 4Fe-4S binding domain-containing protein [Desulfobacterium anilini DSM 4660 : H567DRAFT_scaffold00002.2]	22.6	1	13	17	161	1.46711e+08	4.31846e+08	4.40723e+08	4.33069e+08	554.767	9.15	7	23	982.463	10.87	9	41	1421.12	13.99	11	48	1866	20.24	15	49	929	102.254	6.85889
2527180139	H567DRAFT_00171 hypothetical protein [Desulfobacterium anilini DSM 4660 : H567DRAFT_scaffold00001.1]	22.54	1	4	4	14	7049133628	2.60335e+06	9.44231e+07	0	14.22	15.03	2	3		0			128.91	17.92	3	11					173	19.4338	5.57959
2527183681	H567DRAFT_03717 hypothetical protein [Desulfobacterium anilini DSM 4660 : H567DRAFT_scaffold00049.49]	22.54	1	3	3	6	0	0	1.31096e+07	4.21457e+07										0			228.867	22.54	3	6	213	23.4431	6.69775
2527180260	H567DRAFT_00292 N-acetylglutamate synthase [Desulfobacterium anilini DSM 4660 : H567DRAFT_scaffold00001.1]	22.42	1	3	3	9	6.28599e+07	0	3.41368e+07	37245741		0							68.7333	17.58	2	3	151.25	12.73	2	6	165	18.4744	5.78271
2527181130	H567DRAFT_01162 hypothetical protein [Desulfobacterium anilini DSM 4660 : H567DRAFT_scaffold00004.4]	22.37	1	4	4	35	9.47796e+07	0	7.40047e+07	4.80515e+07	169.549	18.86	3	8					449.797	15.79	3	13	401.921	15.79	3	14	228	25.4281	6.80029
2527181049	H567DRAFT_01081 acetyl-CoA acetyltransferase [Desulfobacterium anilini DSM 4660 : H567DRAFT_scaffold00004.4]	22.36	1	6	6	31	40504033	6.6127e+07	9.99426e+07	1.92285e+08		0			76.8689	6.97	2	2	148.031	12.26	3	11	423.005	12.26	4	18	416	44.2705	6.78564
2527182808	H567DRAFT_02843 peptidoglycan-associated lipoprotein [Desulfobacterium anilini DSM 4660 : H567DRAFT_scaffold00022.22]	22.28	1	4	4	12	0	2.80278e+09	3.98006e+07	1.19638e+07						0			339.171	22.28	4	9	137.58	12.5	2	3	184	20.9596	6.59521
2527183328	H567DRAFT_03363 hypothetical protein [Desulfobacterium anilini DSM 4660 : H567DRAFT_scaffold00034.34]	22.24	1	20	20	172	5.23546e+08	2.68399e+08	3.17707e+08	1.21299e+08	1797.92	16.87	14	48	1393.33	15.17	12	41	1991.1	20.45	17	63	412.208	9.05	8	20	1061	116.092	5.10986
2527183720	H567DRAFT_03756 SSU ribosomal protein S3P [Desulfobacterium anilini DSM 4660 : H567DRAFT_scaffold00051.51]	21.96	1	4	4	40	1.05274e+08	4.98233e+07	7.14066e+07	8.24077e+07	252.528	14.49	2	12		0			114.82	21.96	4	10	356.854	21.96	4	18	214	24.4015	10.1987
2527182569	H567DRAFT_02603 Glycine cleavage system H protein (lipoate-binding) [Desulfobacterium anilini DSM 4660 : H567DRAFT_scaffold00018.18]	21.95	1	7	7	70	1.57328e+08	1.76604e+08	2.09478e+08	7.73024e+07	248.422	7.01	2	11	1151.4	14.48	4	24	818.223	17.65	5	19	591.959	17.42	5	16	442	48.3434	6.23975
2527181547	H567DRAFT_01580 UDP-glucose 4-epimerase [Desulfobacterium anilini DSM 4660 : H567DRAFT_scaffold00006.6]	21.94	1	4	4	25	4.23204e+07	7.01083e+07	1.09324e+08	6.85188e+07		0			158.552	9.09	2	5	195.581	18.81	3	12	274.652	6.58	2	8	319	34.6277	6.43018
2527182795	H567DRAFT_02830 nucleoside diphosphate kinase [Desulfobacterium anilini DSM 4660 : H567DRAFT_scaffold00021.21]	21.9	1	3	3	10	0	167967144	118412580	1.10453e+08						0				0			127.263	21.9	3	10	137	15.2388	7.43018
2527183005	H567DRAFT_03040 Response regulator containing CheY-like receiver, AAA-type ATPase, and DNA-binding domains [Desulfobacterium anilini DSM 4660 : H567DRAFT_scaffold00026.26]	21.77	1	2	2	21	1.92595e+08	5.75367e+07	6.19694e+07	0	730.709	21.77	2	14		0			316.08	21.77	2	7					124	13.8212	5.05908
2527182912	H567DRAFT_02947 Adenylosuccinate lyase (EC 4.3.2.2) [Desulfobacterium anilini DSM 4660 : H567DRAFT_scaffold00024.24]	21.76	1	7	7	48	61464824	2.25377e+08	1.56471e+08	1.32643e+08		0			277.267	15.28	5	17	416.276	14.58	5	17	224.248	17.36	6	14	432	48.9957	6.84424
2527182286	H567DRAFT_02320 Phosphoserine phosphatase [Desulfobacterium anilini DSM 4660 : H567DRAFT_scaffold00013.13]	21.76	1	6	6	22	1.86222e+08	129969290	308847274	1.55671e+08	591.186	20	5	16	143.408	5	2	6		0				0			340	38.2386	5.46533
2527181177	H567DRAFT_01209 Cupin domain-containing protein [Desulfobacterium anilini DSM 4660 : H567DRAFT_scaffold00004.4]	21.74	1	2	2	43	96554370	7.68364e+07	1.04635e+08	1.10667e+08		0			245.607	21.74	2	15	194.989	21.74	2	12	250.246	21.74	2	16	115	12.6553	5.19873
2527182108	H567DRAFT_02142 6-phosphogluconate dehydrogenase (decarboxylating) (EC 1.1.1.44) [Desulfobacterium anilini DSM 4660 : H567DRAFT_scaffold00011.11]	21.71	1	4	4	14	168411856	102930905	112086272	3.58516e+07		0				0			209.355	16.12	3	9	116.913	11.51	2	5	304	32.8858	6.96143
2527184031	H567DRAFT_04067 tungsten-dependent benzoyl-CoA reductase subunit bamB [Desulfobacterium anilini DSM 4660 : H567DRAFT_scaffold00087.87]	21.64	1	1	11	212	2.53412e+09	2272098105	1.50069e+09	1.02202e+09	1655.04	15.45	8	46	2455.83	14.73	8	67	1540.63	19.64	10	52	1528.48	17.82	9	47	550	62.1778	5.45264
2527180359	H567DRAFT_00391 Tetratricopeptide repeat-containing protein [Desulfobacterium anilini DSM 4660 : H567DRAFT_scaffold00002.2]	21.63	1	4	4	24	46991214	7.75221e+07	2.42411e+08	1.30692e+08		0			308.022	11.54	2	7	253.957	8.65	2	7	462.158	12.02	2	10	208	23.391	5.31299
2527181126	H567DRAFT_01158 electron transfer flavoprotein beta subunit [Desulfobacterium anilini DSM 4660 : H567DRAFT_scaffold00004.4]	21.62	1	3	3	3	3.90763e+07	0	3.64334e+07	36975124		0							105.001	21.62	3	3		0			259	27.0619	7.94287
2527183063	H567DRAFT_03098 Universal stress protein UspA and related nucleotide-binding proteins [Desulfobacterium anilini DSM 4660 : H567DRAFT_scaffold00027.27]	21.62	1	2	2	36	2.93529e+08	7.65906e+07	2.04052e+08	9.37173e+07	674.379	21.62	2	13	604.195	21.62	2	10	405.493	21.62	2	10	96.2855	21.62	2	3	148	16.7417	6.02393
2527183152	H567DRAFT_03187 acyl-CoA thioester hydrolase [Desulfobacterium anilini DSM 4660 : H567DRAFT_scaffold00029.29]	21.62	1	2	2	2	0	0	0	5.44158e+07													47.69	21.62	2	2	148	16.9535	7.41553
2527182145	H567DRAFT_02179 PAS domain S-box-containing protein [Desulfobacterium anilini DSM 4660 : H567DRAFT_scaffold00012.12]	21.58	1	13	13	85	1.39634e+08	9.26484e+07	1.13415e+08	7.84259e+07	884.53	11.49	7	33	960.839	11.62	6	21	533.512	10.73	7	16	491.831	9.32	5	15	783	89.4278	5.38916
2527180673	H567DRAFT_00705 hypothetical protein [Desulfobacterium anilini DSM 4660 : H567DRAFT_scaffold00002.2]	21.53	1	2	2	3	0	46865970	61502333	5.27859e+07					88.3703	21.53	2	3		0				0			144	16.1955	6.56592
2527182932	H567DRAFT_02967 Acyl-CoA synthetase (AMP-forming)/AMP-acid ligase II [Desulfobacterium anilini DSM 4660 : H567DRAFT_scaffold00024.24]	21.52	1	10	10	93	9.20669e+08	4.03255e+08	4.25208e+08	305686256	267.749	15.43	7	19	519.702	12.38	6	25	609.931	17.14	9	24	632.969	15.43	6	25	525	59.3956	5.94775
2527181072	H567DRAFT_01104 SSU ribosomal protein S2P [Desulfobacterium anilini DSM 4660 : H567DRAFT_scaffold00004.4]	21.51	1	6	6	50	3.89369e+06	6.52305e+06	7.25982e+07	6.15743e+07		0			164.97	8.6	2	9	303.13	18.64	5	17	465.565	17.92	5	24	279	31.1591	5.79541
2527182517	H567DRAFT_02551 phenylalanyl-tRNA synthetase, alpha subunit [Desulfobacterium anilini DSM 4660 : H567DRAFT_scaffold00017.17]	21.49	1	6	6	22	0	0	1.40437e+08	1.164e+08									358.086	21.49	6	12	375.184	11.04	3	10	335	37.2909	6.44287
2527181835	H567DRAFT_01869 hypothetical protein [Desulfobacterium anilini DSM 4660 : H567DRAFT_scaffold00009.9]	21.44	1	11	11	35	5.58637e+07	2.93813e+07	9.82281e+07	5.42646e+07	216.59	6.04	4	9	78.3154	3.17	2	5	169.29	7.63	3	9	251.998	11.8	6	12	695	77.8051	5.78271
2527183856	H567DRAFT_03892 PD-(D/E)XK nuclease superfamily protein [Desulfobacterium anilini DSM 4660 : H567DRAFT_scaffold00060.60]	21.37	1	3	3	9	130138172	98616600	204844909	7.7741e+07		0			32.0574	12.21	2	3		0			66.1023	21.37	3	6	131	14.8887	6.32861
2527183641	H567DRAFT_03677 Response regulator containing CheY-like receiver, AAA-type ATPase, and DNA-binding domains [Desulfobacterium anilini DSM 4660 : H567DRAFT_scaffold00046.46]	21.33	1	5	5	44	1.32959e+08	4.08761e+07	62035397	1.03914e+08	379.101	10	3	10	608.308	16.67	4	17	589.98	16.67	4	12	79.1531	11	2	5	300	33.4291	5.63037
2527182772	H567DRAFT_02807 cAMP-binding domain of CRP or a regulatory subunit of cAMP-dependent protein kinases [Desulfobacterium anilini DSM 4660 : H567DRAFT_scaffold00021.21]	21.25	1	3	3	48	1.31096e+08	8.96023e+07	1.09365e+08	7.12488e+07	331.088	21.25	3	12	534.018	21.25	3	16	422.034	21.25	3	13	230.503	14.37	2	7	160	18.2469	5.88428
2527183827	H567DRAFT_03863 DNA-directed RNA polymerase subunit beta' (EC 2.7.7.6) [Desulfobacterium anilini DSM 4660 : H567DRAFT_scaffold00057.57]	21.24	1	24	24	243	4.57559e+08	2.39035e+08	4.37623e+08	2.15992e+08	2253.57	16.59	18	74	838.273	11.36	11	28	2858.37	19.4	21	90	1452.2	13.5	14	51	1356	150.715	8.51416
2527181881	H567DRAFT_01915 aconitase [Desulfobacterium anilini DSM 4660 : H567DRAFT_scaffold00009.9]	21.15	1	12	12	63	8.24822e+07	85624032	1.42523e+08	8.20726e+07	262.158	6.56	4	10	382.959	11.24	7	20	501.174	16.73	9	27	148.626	7.23	4	6	747	80.3227	6.02393
2527180295	H567DRAFT_00327 acetylornithine aminotransferase apoenzyme [Desulfobacterium anilini DSM 4660 : H567DRAFT_scaffold00001.1]	21.13	1	6	6	62	3.41168e+08	3.5563e+07	1.51158e+08	1.02484e+09	615.016	4.67	2	14	451.404	4.67	2	11	382.411	7.13	3	9	748.602	21.13	6	28	407	44.3176	6.25244
2527180069	H567DRAFT_00101 MoxR-like ATPase [Desulfobacterium anilini DSM 4660 : H567DRAFT_scaffold00001.1]	21.1	1	4	4	15	0	0	7.11116e+07	6.957e+07									272.827	17.43	3	7	228.442	12.23	2	8	327	36.6836	5.71924
2527180546	H567DRAFT_00578 CoB--CoM heterodisulfide reductase subunit B [Desulfobacterium anilini DSM 4660 : H567DRAFT_scaffold00002.2]	21.09	1	5	5	41	99892054	1.04766e+08	1.06016e+08	1.96095e+08	628.648	12.24	3	11	335.118	13.61	3	6	723.08	8.16	2	10	795.535	21.09	5	14	294	32.8928	7.51807
2527183770	H567DRAFT_03806 hypothetical protein [Desulfobacterium anilini DSM 4660 : H567DRAFT_scaffold00053.53]	21.05	1	4	4	16	2.13537e+08	1.3691e+08	8.1733e+07	4.75448e+07		0			286.235	14.47	2	5	344.483	13.16	3	8	189.593	10	2	3	380	41.9685	5.8208
2527183706	H567DRAFT_03742 hypothetical protein [Desulfobacterium anilini DSM 4660 : H567DRAFT_scaffold00050.50]	21	1	2	2	3	5.48954e+08	0	0	5.11569e+06	43.96	21	2	3										0			100	11.8257	4.98291
2527181096	H567DRAFT_01128 propionyl-CoA carboxylase carboxyltransferase subunit [Desulfobacterium anilini DSM 4660 : H567DRAFT_scaffold00004.4]	20.93	1	9	9	37	119984086	3.88268e+07	1.51042e+08	8.14434e+07	247.558	13.76	6	12	35.76	4.46	2	5	384.721	13.95	5	12	326.051	9.69	3	8	516	56.5617	6.97607
2527183205	H567DRAFT_03240 F420-non-reducing hydrogenase subunit D [Desulfobacterium anilini DSM 4660 : H567DRAFT_scaffold00031.31]	20.87	1	2	2	8	8.70811e+07	0	0	0	438.802	20.87	2	8													115	12.6607	9.61279
2527182878	H567DRAFT_02913 short chain enoyl-CoA hydratase [Desulfobacterium anilini DSM 4660 : H567DRAFT_scaffold00023.23]	20.85	1	4	4	12	181287120	57996300	9.32376e+07	4.06305e+07		0			80.165	7.34	2	3	296.32	13.51	2	9		0			259	27.9615	6.01123
2527182946	H567DRAFT_02981 NADP-dependent 3-hydroxy acid dehydrogenase YdfG [Desulfobacterium anilini DSM 4660 : H567DRAFT_scaffold00024.24]	20.77	1	5	5	26	0	4.49403e+07	1.34192e+08	77760409					78.3753	7.04	3	8	218.865	20.77	5	14	65.3304	7.04	2	4	284	31.1776	6.11279
2527180365	H567DRAFT_00397 N-carbamoylputrescine amidase [Desulfobacterium anilini DSM 4660 : H567DRAFT_scaffold00002.2]	20.73	1	3	3	17	0	0	5.76701e+07	5.69174e+07									210.175	20.73	3	8	505.49	15.27	2	9	275	29.9525	8.35303
2527183262	H567DRAFT_03297 3-oxoacyl-[acyl-carrier-protein] synthase II (EC 2.3.1.41) [Desulfobacterium anilini DSM 4660 : H567DRAFT_scaffold00032.32]	20.67	1	5	5	29	0	9.01048e+07	1.36215e+08	1.19757e+08					263.957	5.77	2	8	281.38	9.62	2	8	683.018	18.51	4	13	416	43.8199	5.80811
2527180086	H567DRAFT_00118 chorismate mutase [Desulfobacterium anilini DSM 4660 : H567DRAFT_scaffold00001.1]	20.49	1	7	7	41	154806412	1.29015e+08	1.68353e+08	1.14005e+08	329.121	7.1	2	6	422.257	20.22	6	11	490.373	15.03	5	16	263.782	8.47	3	8	366	40.9418	6.90283
2527183038	H567DRAFT_03073 pyrophosphate-dependent phosphofructokinase [Desulfobacterium anilini DSM 4660 : H567DRAFT_scaffold00026.26]	20.44	1	5	5	16	0	0	1.93632e+09	7.34182e+08									111.724	18.8	4	7	102.546	8.72	3	9	367	40.8724	8.88037
2527183022	H567DRAFT_03057 Polyhydroxyalkanoate synthesis regulator phasin [Desulfobacterium anilini DSM 4660 : H567DRAFT_scaffold00026.26]	20.37	1	2	2	41	301259890	1.37089e+08	215435509	1.3741e+08	364.902	20.37	2	9	267.622	20.37	2	9	378.332	20.37	2	11	467.779	20.37	2	12	108	12.3445	5.12256
2527181384	H567DRAFT_01416 hypothetical protein [Desulfobacterium anilini DSM 4660 : H567DRAFT_scaffold00005.5]	20.31	1	7	7	27	1.82789e+08	1.4759e+08	1.52143e+08	1.01485e+08	206.35	16.29	6	9	348.93	6.03	2	6	161.219	5.13	2	5	301.564	11.83	4	7	448	51.758	5.77002
2527183026	H567DRAFT_03061 phosphoglucomutase [Desulfobacterium anilini DSM 4660 : H567DRAFT_scaffold00026.26]	20.3	1	6	6	21	182832114	8.30839e+07	1.09294e+08	8.561e+07		0			285.426	9.41	3	8	276.917	16.61	5	7	175.993	6.09	2	6	542	58.903	6.18896
2527181338	H567DRAFT_01370 dTDP-4-dehydrorhamnose reductase [Desulfobacterium anilini DSM 4660 : H567DRAFT_scaffold00005.5]	20.27	1	5	5	42	6.84154e+07	6.69872e+07	9.14404e+07	7.70481e+07	96.6515	12.29	3	7	277.648	12.29	3	12	362.327	12.29	3	13	171.141	20.27	5	10	301	33.454	5.26221
2527182290	H567DRAFT_02324 imidazole glycerol phosphate synthase subunit hisF [Desulfobacterium anilini DSM 4660 : H567DRAFT_scaffold00013.13]	20.24	1	5	5	32	260835118	2.73728e+08	2.33686e+08	2.02618e+08	323.352	13.49	3	8	354.5	8.73	2	9	49.362	6.75	2	4	248.917	15.48	4	11	252	26.4767	5.51611
2527181333	H567DRAFT_01365 aspartate semialdehyde dehydrogenase (EC 1.2.1.11) [Desulfobacterium anilini DSM 4660 : H567DRAFT_scaffold00005.5]	20.22	1	6	6	44	1.8084e+08	2.42425e+08	2.78001e+08	2.68284e+08	30.8193	9.97	4	5	367.978	16.34	4	13	278.672	13.57	4	12	275.853	13.57	4	14	361	39.0054	6.62451
2527183962	H567DRAFT_03998 malate dehydrogenase (NAD) [Desulfobacterium anilini DSM 4660 : H567DRAFT_scaffold00072.72]	20.19	1	2	5	39	1122215998	414622471	3.99307e+08	2.90731e+08		0			344.364	15.71	3	9	396.548	20.19	5	12	498.015	14.74	4	14	312	33.5637	5.78271
2527180258	H567DRAFT_00290 arginyl-tRNA synthetase [Desulfobacterium anilini DSM 4660 : H567DRAFT_scaffold00001.1]	20.07	1	9	9	53	249506491	9.43695e+07	153729593	1.07497e+08		0			648.34	13.98	6	20	424.676	12.01	5	11	1036.24	14.16	6	22	558	63.3493	6.1001
2527180594	H567DRAFT_00626 3-oxoadipate enol-lactonase [Desulfobacterium anilini DSM 4660 : H567DRAFT_scaffold00002.2]	20.07	1	3	3	10	72506456	4.63358e+07	4.47231e+07	0	214.427	15.41	2	5		0			197.677	8.24	2	5					279	30.7858	5.21143
2527181065	H567DRAFT_01097 amino acid/amide ABC transporter substrate-binding protein, HAAT family (TC 3.A.1.4.-) [Desulfobacterium anilini DSM 4660 : H567DRAFT_scaffold00004.4]	20.05	1	8	8	25	1.56918e+08	1.92644e+08	0	9.29065e+07	117.99	8.94	3	6	397.07	20.05	8	19						0			414	45.7578	7.63525
2527180541	H567DRAFT_00573 hypothetical protein [Desulfobacterium anilini DSM 4660 : H567DRAFT_scaffold00002.2]	20	1	2	2	9	3.44657e+07	4.85699e+07	29698234	2.64293e+07		0			196.639	20	2	9		0				0			180	19.6935	4.34814
2527183709	H567DRAFT_03745 Rubrerythrin [Desulfobacterium anilini DSM 4660 : H567DRAFT_scaffold00050.50]	20	1	3	3	13	0	137171583	1.57602e+08	6.28994e+07						0			216.35	20	3	6	168.19	15.88	2	7	170	20.139	6.02393
2527181045	H567DRAFT_01077 endopeptidase Clp ATP-binding regulatory subunit (clpX) [Desulfobacterium anilini DSM 4660 : H567DRAFT_scaffold00004.4]	19.97	1	10	10	77	6.68767e+07	4.00531e+07	2.86646e+08	1.92769e+08	172.079	4.31	2	6	105.25	3.04	2	8	913.694	19.97	10	38	452.196	13.9	7	25	626	69.6873	5.2749
2527182103	H567DRAFT_02137 acetyl-CoA acyltransferase [Desulfobacterium anilini DSM 4660 : H567DRAFT_scaffold00011.11]	19.95	1	4	4	20	94956438	1.40722e+08	94730075	8.74059e+07		0				0			234.833	15.66	3	8	442.708	19.95	4	12	396	42.2143	6.17627
2527181062	H567DRAFT_01094 long-chain acyl-CoA synthetase [Desulfobacterium anilini DSM 4660 : H567DRAFT_scaffold00004.4]	19.92	1	7	7	25	4.20733e+08	1.01381e+08	7.96991e+07	41992740	215.862	7.89	3	8	205.827	8.68	3	9	199.268	12.03	4	8		0			507	56.1593	5.57959
2527180172	H567DRAFT_00204 Nucleotide-binding universal stress protein, UspA family [Desulfobacterium anilini DSM 4660 : H567DRAFT_scaffold00001.1]	19.87	1	3	3	36	4.45472e+06	1.74519e+08	319320623	1.93219e+08		0			488.636	19.87	3	18	376.211	14.1	2	10	299.75	14.1	2	8	156	17.1388	6.17627
2527181667	H567DRAFT_01701 methylmalonyl-CoA epimerase [Desulfobacterium anilini DSM 4660 : H567DRAFT_scaffold00007.7]	19.86	1	2	2	19	0	1.52106e+08	2.12436e+08	2.91335e+07					202.885	19.86	2	8	261.595	19.86	2	11		0			141	16.1782	4.99561
2527181109	H567DRAFT_01141 alanine-synthesizing transaminase [Desulfobacterium anilini DSM 4660 : H567DRAFT_scaffold00004.4]	19.79	1	7	7	67	3.96107e+08	1.78919e+08	3.29014e+08	1.23793e+08	647.97	14.65	5	31	263.739	11.83	4	14	364.552	19.79	6	14	188.22	9.77	3	8	389	43.8726	6.60986
2527182504	H567DRAFT_02538 hypothetical protein [Desulfobacterium anilini DSM 4660 : H567DRAFT_scaffold00017.17]	19.79	1	2	2	10	77258553	7.34877e+07	45396891	9.20856e+07	79.1967	19.79	2	6	80.1518	19.79	2	4		0				0			96	10.6675	5.17334
2527180350	H567DRAFT_00382 pyrimidine operon attenuation protein / uracil phosphoribosyltransferase [Desulfobacterium anilini DSM 4660 : H567DRAFT_scaffold00002.2]	19.78	1	3	3	13	1.82351e+08	109188808	1.19171e+08	1.33206e+08	66.1153	11.54	2	3	71.4746	11.54	2	6	83.1285	15.38	2	4		0			182	20.3988	5.51611
2527182168	H567DRAFT_02202 glycyl-tRNA synthetase beta chain [Desulfobacterium anilini DSM 4660 : H567DRAFT_scaffold00012.12]	19.78	1	11	11	86	1.02946e+08	1.01983e+08	1.52901e+08	9.8018e+07	469.086	5.22	3	11	514.859	9.48	4	17	994.93	17.17	9	33	768.917	10.99	7	25	728	81.9752	5.47803
2527180119	H567DRAFT_00151 xanthine dehydrogenase, molybdenum binding subunit apoprotein (EC 1.17.1.4) [Desulfobacterium anilini DSM 4660 : H567DRAFT_scaffold00001.1]	19.77	1	10	10	64	1.20271e+08	1.35963e+08	126564272	7.77844e+07	628.458	12.27	6	18	748.874	16.15	8	24	607.356	9.14	4	14	341.253	4.76	2	8	799	87.6846	6.46826
2527180230	H567DRAFT_00262 3-oxoacyl-[acyl-carrier-protein] synthase III (EC 2.3.1.41) [Desulfobacterium anilini DSM 4660 : H567DRAFT_scaffold00001.1]	19.77	1	5	5	21	0	0	4.80782e+07	7.0962e+07									133.248	7.45	2	6	205.604	19.77	5	15	349	37.474	6.31592
2527180383	H567DRAFT_00415 F-type H+-transporting ATPase subunit b [Desulfobacterium anilini DSM 4660 : H567DRAFT_scaffold00002.2]	19.7	1	4	4	26	1.13224e+08	1.65848e+08	9.34391e+07	5.77817e+07		0			210.57	12.81	2	6	307.135	19.7	4	14	165.2	16.26	3	6	203	23.0173	8.85107
2527181289	H567DRAFT_01321 nucleotide sugar dehydrogenase [Desulfobacterium anilini DSM 4660 : H567DRAFT_scaffold00005.5]	19.68	1	9	9	43	0	0	1.90539e+08	6.99603e+07									484.688	14.98	7	25	501.553	19.68	8	18	554	62.111	6.06201
2527182762	H567DRAFT_02797 Glyoxylase, beta-lactamase superfamily II [Desulfobacterium anilini DSM 4660 : H567DRAFT_scaffold00021.21]	19.63	1	12	12	78	6.65835e+07	5.32218e+07	1.62135e+08	1.1363e+08	243.06	7.01	4	7	197.53	7.01	4	6	919.518	17.52	11	37	851.018	13.08	8	28	856	95.22	6.84424
2527179976	H567DRAFT_00008 hypothetical protein [Desulfobacterium anilini DSM 4660 : H567DRAFT_scaffold00001.1]	19.58	1	2	2	2	0	7.58689e+07	0	0					53.55	19.58	2	2									240	26.1609	6.12549
2527183579	H567DRAFT_03615 adenine-specific DNA-methyltransferase [Desulfobacterium anilini DSM 4660 : H567DRAFT_scaffold00043.43]	19.56	1	13	13	63	0	0	1.84263e+08	1.25354e+08									1308.7	17.92	11	49	217.865	9.99	5	14	731	84.7214	7.73779
2527182102	H567DRAFT_02136 Acyl-CoA dehydrogenase [Desulfobacterium anilini DSM 4660 : H567DRAFT_scaffold00011.11]	19.53	1	9	9	31	258779338	6.60348e+07	1.25816e+08	1.03071e+08	320.415	14.31	6	12	141.565	3.87	2	4	290.753	7.58	4	8	230.22	9.76	5	7	594	64.99	5.51611
2527182326	H567DRAFT_02360 Acetyl-CoA acetyltransferase [Desulfobacterium anilini DSM 4660 : H567DRAFT_scaffold00014.14]	19.53	1	3	3	10	0	3.69408e+07	8.5552e+07	68743981						0			252.512	19.53	3	10		0			384	41.6454	6.0874
2527181331	H567DRAFT_01363 cysteine desulfurase family protein [Desulfobacterium anilini DSM 4660 : H567DRAFT_scaffold00005.5]	19.53	1	6	6	14	0	0	0	2.24305e+08													410.053	19.53	6	14	384	41.5217	5.84619
2527179993	H567DRAFT_00025 Chromosome partitioning ATPase, Mrp family, contains Fe-S cluster [Desulfobacterium anilini DSM 4660 : H567DRAFT_scaffold00001.1]	19.5	1	6	6	29	1.60189e+08	287431331	661075083	4.6269e+08	79.8203	8.16	2	2	299.608	14.54	4	7	460.775	14.54	4	11	371.833	17.02	5	9	282	30.4829	5.42725
2527181871	H567DRAFT_01905 Nucleotide-binding universal stress protein, UspA family [Desulfobacterium anilini DSM 4660 : H567DRAFT_scaffold00009.9]	19.48	1	2	2	7	0	0	6.09314e+07	0		0							304.229	19.48	2	7					154	16.8561	9.01221
2527181174	H567DRAFT_01206 Acyl-CoA dehydrogenase [Desulfobacterium anilini DSM 4660 : H567DRAFT_scaffold00004.4]	19.45	1	6	6	87	1.83366e+08	1.06867e+08	1.70876e+08	5.70464e+07	1080.15	15.21	5	36	804.974	15.21	5	22	885.313	17.21	5	18	481.29	12.47	4	11	401	45.2611	6.02393
2527181290	H567DRAFT_01322 UDP-glucuronate 4-epimerase [Desulfobacterium anilini DSM 4660 : H567DRAFT_scaffold00005.5]	19.42	1	4	4	19	0	0	8.99167e+07	5.56056e+07									427.091	19.42	4	12	265.501	15.36	3	7	345	38.688	8.04541
2527180189	H567DRAFT_00221 citrate synthase [Desulfobacterium anilini DSM 4660 : H567DRAFT_scaffold00001.1]	19.41	1	7	7	67	2.94917e+08	2.48174e+08	3.56424e+08	3.17153e+08	442.09	8.22	3	16	283.661	10.05	4	15	443.95	15.3	6	17	496.966	19.41	7	19	438	49.8293	6.354
2527182479	H567DRAFT_02513 Acyl-CoA synthetase (AMP-forming)/AMP-acid ligase II [Desulfobacterium anilini DSM 4660 : H567DRAFT_scaffold00016.16]	19.39	1	8	8	148	2.68073e+09	1.62837e+09	1.5159e+09	8.00812e+08	878.707	11.22	5	31	1071.28	11.41	4	37	895.68	17.3	7	38	1358.3	17.3	7	42	526	59.3042	5.52881
2527183730	H567DRAFT_03766 SSU ribosomal protein S5P [Desulfobacterium anilini DSM 4660 : H567DRAFT_scaffold00051.51]	19.39	1	2	2	14	85899670	0	1.54494e+08	1.36748e+08		0				0			33.02	19.39	2	3	234.329	19.39	2	11	165	17.7389	10.4478
2527183619	H567DRAFT_03655 TPR repeat-containing protein [Desulfobacterium anilini DSM 4660 : H567DRAFT_scaffold00045.45]	19.35	1	4	4	30	0	81357963	1.33845e+08	1.10664e+08						0			371.646	19.35	4	17	266	14.29	3	13	217	24.4514	8.57275
2527181192	H567DRAFT_01224 hypothetical protein [Desulfobacterium anilini DSM 4660 : H567DRAFT_scaffold00004.4]	19.3	1	2	2	19	2.5452e+08	1.15052e+08	1.23348e+08	9.64646e+07		0			242.853	19.3	2	6	282.362	19.3	2	5	135.325	19.3	2	8	114	13.2333	4.75439
2527180028	H567DRAFT_00060 CO dehydrogenase maturation factor [Desulfobacterium anilini DSM 4660 : H567DRAFT_scaffold00001.1]	19.29	1	4	4	29	176118748	1.1508e+08	9.21476e+07	3.50047e+07		0			428.955	13.39	2	11	228.996	16.93	3	10	209.783	11.81	3	8	254	27.5986	6.81494
2527182513	H567DRAFT_02547 threonyl-tRNA synthetase [Desulfobacterium anilini DSM 4660 : H567DRAFT_scaffold00017.17]	19.12	1	10	10	81	3.40645e+07	3.04535e+07	1.22631e+08	9.58795e+07	100.91	6.11	3	8	127.703	5.96	4	10	778.504	16.77	8	24	1336.72	19.12	9	39	638	72.8852	5.99854
2527181180	H567DRAFT_01212 allosteric NADP-dependent malic enzyme [Desulfobacterium anilini DSM 4660 : H567DRAFT_scaffold00004.4]	19.1	1	8	8	81	1.56011e+08	1.06174e+08	1.89591e+08	1.15765e+08	245.172	6.06	3	10	338.275	10.84	5	16	434.798	12.65	6	27	618.019	16.26	7	28	775	84.1169	5.52881
2527180554	H567DRAFT_00586 RecA protein [Desulfobacterium anilini DSM 4660 : H567DRAFT_scaffold00002.2]	19.08	1	4	4	22	0	67514536	94041942	6.07096e+07						0			292.675	8.38	2	9	349.572	13.87	3	13	346	37.1155	5.65576
2527180364	H567DRAFT_00396 tRNA 2-thiouridine synthesizing protein E [Desulfobacterium anilini DSM 4660 : H567DRAFT_scaffold00002.2]	19.05	1	3	3	88	1.76398e+08	6.85897e+08	1.43566e+09	1.70545e+09	45.2209	8.57	2	4	225.111	19.05	3	22	428.206	19.05	3	31	363.686	19.05	3	31	105	11.9499	5.0083
2527180557	H567DRAFT_00589 thioredoxin reductase (NADPH) [Desulfobacterium anilini DSM 4660 : H567DRAFT_scaffold00002.2]	18.97	1	5	5	35	309877224	1.19992e+08	1.73008e+08	1.76565e+08		0			350.277	12.54	3	7	508.496	18.97	5	15	587.662	18.97	5	13	311	33.5263	5.42725
2527182769	H567DRAFT_02804 succinyl-CoA synthetase (ADP-forming) alpha subunit (EC 6.2.1.5) [Desulfobacterium anilini DSM 4660 : H567DRAFT_scaffold00021.21]	18.97	1	3	3	13	0	0	4.66535e+07	5.4184e+07										0			287.106	18.97	3	13	290	30.2308	6.22705
2527182262	H567DRAFT_02296 DNA recombination-dependent growth factor C [Desulfobacterium anilini DSM 4660 : H567DRAFT_scaffold00013.13]	18.96	1	3	3	37	0	5.73758e+07	1.15234e+08	7.90804e+07					158.693	18.96	3	7	352.55	18.96	3	10	551.423	18.96	3	20	211	24.0043	7.10791
2527180469	H567DRAFT_00501 adenosylmethionine-8-amino-7-oxononanoate aminotransferase apoenzyme (EC 2.6.1.62) [Desulfobacterium anilini DSM 4660 : H567DRAFT_scaffold00002.2]	18.94	1	6	6	21	95302582	3.76172e+07	7.31718e+07	3.66658e+07		0			137.653	6.61	3	8	150.408	11.89	3	9	124.124	6.61	3	4	454	50.1514	5.59229
2527181358	H567DRAFT_01390 indolepyruvate ferredoxin oxidoreductase beta subunit [Desulfobacterium anilini DSM 4660 : H567DRAFT_scaffold00005.5]	18.91	1	3	3	40	204339682	1.00891e+08	75265826	6.35735e+07		0			448.507	13.93	2	15	498.927	13.93	2	12	356.847	11.94	2	13	201	21.7773	4.93213
2527181144	H567DRAFT_01176 rod shape-determining protein MreB [Desulfobacterium anilini DSM 4660 : H567DRAFT_scaffold00004.4]	18.84	1	6	6	30	0	1.18255e+08	1.09939e+08	76701478					91.4837	6.38	2	7	206.572	9.86	3	7	470.659	18.84	6	16	345	36.9682	6.65381
2527181138	H567DRAFT_01170 hydroxymethylpyrimidine synthase [Desulfobacterium anilini DSM 4660 : H567DRAFT_scaffold00004.4]	18.74	1	8	8	40	9.38707e+07	68447010	1.56702e+08	1.0033e+08	48.6011	6.56	4	8		0			244.15	17.1	7	15	284.294	14.75	6	17	427	46.9659	6.1001
2527181470	H567DRAFT_01503 Tetratricopeptide (TPR) repeat [Desulfobacterium anilini DSM 4660 : H567DRAFT_scaffold00006.6]	18.74	1	8	8	22	1.23059e+08	100673119	103115696	0	373.09	15.82	7	14	121.6	5.99	2	8		0							651	71.3267	6.78564
2527182657	H567DRAFT_02691 selenophosphate synthase [Desulfobacterium anilini DSM 4660 : H567DRAFT_scaffold00019.19]	18.71	1	4	4	27	9.50717e+07	1.65381e+07	5.33898e+07	7.63539e+07	138.057	7.42	2	8	92.39	7.42	2	3	279.011	15.16	3	6	504.499	10.97	2	10	310	32.9572	5.04639
2527180301	H567DRAFT_00333 diaminopimelate epimerase [Desulfobacterium anilini DSM 4660 : H567DRAFT_scaffold00001.1]	18.68	1	3	3	17	2.41222e+07	0	0	6.72517e+07	209.336	10.26	2	9						0			394.717	18.68	3	8	273	29.8791	6.29053
2527182606	H567DRAFT_02640 Uncharacterized conserved protein, DUF169 family [Desulfobacterium anilini DSM 4660 : H567DRAFT_scaffold00018.18]	18.63	1	4	4	15	337809072	3.56803e+07	4.99049e+07	0	317.313	18.63	4	15		0				0							263	29.3528	7.47412
2527182435	H567DRAFT_02469 xanthine dehydrogenase accessory factor [Desulfobacterium anilini DSM 4660 : H567DRAFT_scaffold00016.16]	18.62	1	5	5	56	204848374	1.03135e+08	1.19128e+08	1.04079e+08	443.436	8.51	2	9	206.133	10.64	3	8	638.385	10.37	3	21	391.822	18.62	5	18	376	39.6839	5.79541
2527180750	H567DRAFT_00782 GDPmannose 4,6-dehydratase [Desulfobacterium anilini DSM 4660 : H567DRAFT_scaffold00003.3]	18.56	1	6	6	68	3.10806e+08	1.02119e+08	3.44332e+08	2.76881e+08	189.063	7.48	2	6	469.089	14.4	5	18	701.582	16.34	5	24	454.825	15.24	5	20	361	41.5129	6.37939
2527180118	H567DRAFT_00150 purine hydroxylase delta subunit apoprotein [Desulfobacterium anilini DSM 4660 : H567DRAFT_scaffold00001.1]	18.47	1	2	2	3	0	0	80720414	2.5083e+07									23.6285	18.47	2	3		0			157	16.7924	5.17334
2527182333	H567DRAFT_02367 oxaloacetate decarboxylase, alpha subunit [Desulfobacterium anilini DSM 4660 : H567DRAFT_scaffold00014.14]	18.46	1	5	5	8	1.49861e+08	0	0	0	298.109	18.46	5	8		0				0				0			455	49.915	6.27783
2527182260	H567DRAFT_02294 Protein-disulfide isomerase [Desulfobacterium anilini DSM 4660 : H567DRAFT_scaffold00013.13]	18.44	1	4	4	41	1.47076e+08	79780310	84856861	8.65807e+07	31.36	9.93	2	6	113.242	18.44	4	10	167.696	13.83	3	13	201.479	12.41	3	12	282	31.3992	5.75732
2527181946	H567DRAFT_01980 hypothetical protein [Desulfobacterium anilini DSM 4660 : H567DRAFT_scaffold00010.10]	18.33	1	2	2	15	0	9.17349e+06	6.63732e+07	3.05963e+07					52.16	18.33	2	2	115.89	18.33	2	7	124.81	18.33	2	6	120	13.6497	5.35107
2527181583	H567DRAFT_01616 dTDP-4-amino-4,6-dideoxygalactose transaminase [Desulfobacterium anilini DSM 4660 : H567DRAFT_scaffold00007.7]	18.25	1	6	6	33	203836327	1.08724e+08	9.84394e+07	8.48106e+07	361.382	6.5	2	8	472.81	12	4	10	380.99	7.5	2	7	185.369	9.25	3	8	400	44.4694	6.16357
2527183496	H567DRAFT_03532 Hemerythrin-like domain-containing protein [Desulfobacterium anilini DSM 4660 : H567DRAFT_scaffold00039.39]	18.24	1	2	2	11	190619235	1.10333e+08	1.7781e+08	1.58879e+08		0			150.554	18.24	2	6	264.163	18.24	2	5		0			170	20.0981	5.09717
2527181110	H567DRAFT_01142 phosphoribosylformylglycinamidine cyclo-ligase [Desulfobacterium anilini DSM 4660 : H567DRAFT_scaffold00004.4]	18.23	1	5	5	26	197502302	62186189	1.29122e+08	7.69469e+07		0			37.9546	10.83	3	4	99.1924	15.38	4	6	291.165	13.11	4	16	351	38.3998	5.18604
2527181699	H567DRAFT_01733 CRISPR-associated protein, Cse4 family [Desulfobacterium anilini DSM 4660 : H567DRAFT_scaffold00007.7]	18.21	1	6	6	66	224855899	0	73149648	6.54014e+07	1677.85	14.62	4	40		0			505.706	11.28	3	13	227.157	11.54	4	13	390	42.7931	6.55127
2527182205	H567DRAFT_02239 hypothetical protein [Desulfobacterium anilini DSM 4660 : H567DRAFT_scaffold00012.12]	18.18	1	2	2	3	0	0	1.07134e+08	1.62426e+08										0			45.2509	18.18	2	3	99	11.1595	5.17334
2527180955	H567DRAFT_00987 Predicted nuclease of restriction endonuclease-like (RecB) superfamily, DUF1016 family [Desulfobacterium anilini DSM 4660 : H567DRAFT_scaffold00003.3]	18.16	1	5	5	23	0	0	5.08701e+07	3.07927e+07									174.899	14.7	4	12	185.016	9.22	3	11	347	39.9089	6.58057
2527181046	H567DRAFT_01078 phosphoribosylformylglycinamidine synthase subunit II (EC 6.3.5.3) [Desulfobacterium anilini DSM 4660 : H567DRAFT_scaffold00004.4]	18.14	1	12	12	76	397636801	9.04067e+07	1.0457e+08	8.30518e+07	349.157	5.51	4	17	726.757	10.42	7	21	578.864	9.32	6	20	677.728	11.82	7	18	998	109.656	5.46533
2527183708	H567DRAFT_03744 hypothetical protein [Desulfobacterium anilini DSM 4660 : H567DRAFT_scaffold00050.50]	18.13	1	3	3	9	0	6.06871e+07	8.99495e+07	0		0			39.49	13.45	2	4	63.5807	10.53	2	5					171	20.0029	5.2749
2527181002	H567DRAFT_01034 Protein of unknown function (DUF507) [Desulfobacterium anilini DSM 4660 : H567DRAFT_scaffold00003.3]	18.13	1	3	3	19	0	0	1.15807e+08	1.37678e+08									307.014	18.13	3	12	318.695	13.19	2	7	182	21.1241	8.26514
2527180797	H567DRAFT_00829 CTP synthase [Desulfobacterium anilini DSM 4660 : H567DRAFT_scaffold00003.3]	18.08	1	8	8	44	1.57245e+08	1.06415e+08	1.41959e+08	1.84107e+08	45.4934	6.59	3	5	313.494	11.49	5	16	238.845	11.68	5	9	193.564	11.68	5	14	531	59.9427	5.96045
2527180403	H567DRAFT_00435 D-beta-D-heptose 7-phosphate kinase / D-beta-D-heptose 1-phosphate adenosyltransferase [Desulfobacterium anilini DSM 4660 : H567DRAFT_scaffold00002.2]	18.05	1	3	3	8	0	3.70258e+07	1.17505e+07	1.13277e+07					150.952	10.32	2	4	147.483	14.33	2	4		0			349	37.3433	5.47803
2527183796	H567DRAFT_03832 2,4-dienoyl-CoA reductase [Desulfobacterium anilini DSM 4660 : H567DRAFT_scaffold00055.55]	17.98	1	10	10	103	2.14451e+08	1.13545e+08	1.71886e+08	8.57604e+07	566.869	9.46	5	26	919.948	13.18	7	32	546.076	14.26	8	32	205.231	9.77	5	13	645	69.2627	6.49365
2527181362	H567DRAFT_01394 purine-nucleoside phosphorylase [Desulfobacterium anilini DSM 4660 : H567DRAFT_scaffold00005.5]	17.82	1	3	3	5	6.90242e+07	0	0	0	72.3626	17.82	3	5													275	29.7276	7.02002
2527182078	H567DRAFT_02112 Uncharacterized flavoproteins [Desulfobacterium anilini DSM 4660 : H567DRAFT_scaffold00011.11]	17.81	1	2	2	34	248345880	3.32371e+08	543800668	2.38975e+08		0			441.666	17.81	2	12	480.126	17.81	2	11	349.799	17.81	2	11	146	15.4558	9.14404
2527180425	H567DRAFT_00457 dihydroxyacid dehydratase [Desulfobacterium anilini DSM 4660 : H567DRAFT_scaffold00002.2]	17.74	1	8	8	102	4.03635e+08	1.95561e+08	2.74697e+08	2.00308e+08	1217.48	14.16	5	30	785.868	16.31	6	19	1066.53	17.74	8	31	791.266	13.26	7	22	558	58.969	6.354
2527180200	H567DRAFT_00232 putative sulfite reductase-associated electron transfer protein DsrO [Desulfobacterium anilini DSM 4660 : H567DRAFT_scaffold00001.1]	17.71	1	4	4	13	0	0	5.16256e+07	9.04325e+07										0			241.346	17.71	4	13	271	30.4921	8.29443
2527181620	H567DRAFT_01654 Predicted dehydrogenase [Desulfobacterium anilini DSM 4660 : H567DRAFT_scaffold00007.7]	17.7	1	4	4	22	68139422	4.99517e+07	6.78638e+07	5.21964e+07		0			348.457	15.53	3	12	189.325	17.7	4	10		0			322	35.5027	6.85889
2527183982	H567DRAFT_04018 Predicted metal-dependent hydrolase with the TIM-barrel fold [Desulfobacterium anilini DSM 4660 : H567DRAFT_scaffold00075.75]	17.67	1	6	6	48	1.73988e+08	2.97112e+07	4.81667e+07	8.0068e+07	601.955	12.68	4	21	161.876	7.28	3	6	312.351	7.69	3	12	224.419	7.9	3	9	481	54.435	5.31299
2527181997	H567DRAFT_02031 protein of unknown function (DUF3786) [Desulfobacterium anilini DSM 4660 : H567DRAFT_scaffold00010.10]	17.62	1	3	3	15	141509622	0	170189853	1.72656e+08	41.8633	10.95	2	3					235.784	17.62	3	6	349.29	10.48	2	6	210	23.0169	4.97021
2527181028	H567DRAFT_01060 L-ascorbate metabolism protein UlaG, beta-lactamase superfamily [Desulfobacterium anilini DSM 4660 : H567DRAFT_scaffold00004.4]	17.62	1	2	2	2	3.74714e+08	0	0	6.4169e+07		0											22.05	17.62	2	2	227	24.9347	6.03662
2527182022	H567DRAFT_02056 4-hydroxy-3-polyprenylbenzoate decarboxylase [Desulfobacterium anilini DSM 4660 : H567DRAFT_scaffold00010.10]	17.62	1	2	2	7	0	0	0	3.91707e+07													105.977	17.62	2	7	193	21.3201	8.03076
2527180198	H567DRAFT_00230 putative sulfite reductase-associated electron transfer protein DsrK [Desulfobacterium anilini DSM 4660 : H567DRAFT_scaffold00001.1]	17.53	1	7	7	39	0	0	8.01297e+07	62338601									709.15	14.39	6	25	337.905	15.5	6	14	542	61.3768	5.61768
2527182849	H567DRAFT_02884 acetyl-CoA synthetase (ADP-forming) [Desulfobacterium anilini DSM 4660 : H567DRAFT_scaffold00022.22]	17.47	1	3	4	26	62364340	3.3365e+07	58870299	2.06788e+07		0			37.1463	17.47	4	5	113.55	9.17	2	10	116.36	6.11	2	11	229	25.1562	5.24951
2527183873	H567DRAFT_03909 hypothetical protein [Desulfobacterium anilini DSM 4660 : H567DRAFT_scaffold00062.62]	17.4	1	6	7	22	64110174	0	5.6848e+07	5.00872e+07	56.8475	5.45	2	4					47.6014	6.75	3	7	130.962	12.73	5	11	385	42.6717	5.51611
2527183085	H567DRAFT_03120 cysteine desulfurase [Desulfobacterium anilini DSM 4660 : H567DRAFT_scaffold00027.27]	17.4	1	4	4	20	1.43509e+08	70432677	4.32057e+07	3.39518e+07		0			301.96	7.53	2	9	213.19	9.87	2	5	165.402	14.81	3	6	385	40.4573	6.53662
2527183370	H567DRAFT_03405 Acyl-CoA dehydrogenase [Desulfobacterium anilini DSM 4660 : H567DRAFT_scaffold00035.35]	17.4	1	3	3	17	2.68863e+08	3.16275e+08	1.73032e+08	1.11292e+08	477.534	17.4	3	8	159.639	10.91	2	3	305.748	10.91	2	6		0			385	41.9106	5.51611
2527183798	H567DRAFT_03834 acetoacetate decarboxylase [Desulfobacterium anilini DSM 4660 : H567DRAFT_scaffold00055.55]	17.38	1	5	5	39	3.02321e+08	1.90887e+08	3.14159e+08	1.52484e+08	312.314	12.41	3	10	231.404	13.48	4	7	381.087	15.25	4	13	200.441	10.64	3	9	282	31.2113	5.24951
2527181465	H567DRAFT_01498 Type VI secretion system, VipA, VC_A0107 or Hcp2 [Desulfobacterium anilini DSM 4660 : H567DRAFT_scaffold00006.6]	17.37	1	7	7	28	5.50284e+07	7.04703e+07	6.61031e+07	2.43288e+07	183.227	6.68	3	9	127.01	10.69	4	7	215.117	9.92	4	9	29.58	4.77	2	3	524	57.305	5.80811
2527182010	H567DRAFT_02044 DNA-binding regulatory protein, YebC/PmpR family [Desulfobacterium anilini DSM 4660 : H567DRAFT_scaffold00010.10]	17.34	1	2	2	4	0	0	2.70946e+08	0									176.2	17.34	2	4					248	26.9745	4.91943
2527182027	H567DRAFT_02061 Uncharacterized protein, UPF0261 family [Desulfobacterium anilini DSM 4660 : H567DRAFT_scaffold00010.10]	17.33	1	5	5	43	2.69188e+08	8.84275e+07	1.31672e+08	1.18176e+08	1182.42	13.12	3	29	268.83	15.59	4	9		0			111.62	7.92	2	5	404	44.0793	6.53662
2527183578	H567DRAFT_03614 type III restriction enzyme [Desulfobacterium anilini DSM 4660 : H567DRAFT_scaffold00043.43]	17.26	1	13	13	60	0	0	1.00259e+08	6.32495e+07						0			756.706	13.57	10	43	255.616	10.2	8	17	892	103.574	6.02393
2527181816	H567DRAFT_01850 enoyl-CoA hydratase [Desulfobacterium anilini DSM 4660 : H567DRAFT_scaffold00008.8]	17.16	1	3	3	22	1.51576e+08	0	3.85821e+07	25309164	794.646	17.16	3	17					254.892	14.55	2	5		0			268	29.6193	6.55127
2527183260	H567DRAFT_03295 serine hydroxymethyltransferase (EC 2.1.2.1) [Desulfobacterium anilini DSM 4660 : H567DRAFT_scaffold00032.32]	17.09	1	5	5	42	1.25196e+08	89664537	1.37652e+08	1.37504e+08	71.3308	8.08	2	6	227.37	8.08	2	9	309.212	11.09	3	11	532.23	9.93	3	16	433	46.8299	7.03467
2527181279	H567DRAFT_01311 PAS domain S-box-containing protein [Desulfobacterium anilini DSM 4660 : H567DRAFT_scaffold00005.5]	16.98	1	5	5	19	5.22609e+07	0	3.78275e+07	5.41756e+06	397.874	11.94	3	9					377.542	12.2	3	7	158.037	6.63	2	3	377	41.8179	7.91357
2527183482	H567DRAFT_03518 Cupin domain protein [Desulfobacterium anilini DSM 4660 : H567DRAFT_scaffold00039.39]	16.91	1	2	2	5	2.02229e+08	184883204	137599086	7.0581e+07	98.89	16.91	2	5		0				0				0			136	14.6492	5.73193
2527180343	H567DRAFT_00375 hypothetical protein [Desulfobacterium anilini DSM 4660 : H567DRAFT_scaffold00002.2]	16.9	1	1	2	31	1.67686e+08	5.27338e+07	131587739	1.0102e+08		0				0			804.899	16.9	2	18	512.372	16.9	2	13	142	15.5703	8.86572
2527180289	H567DRAFT_00321 molybdopterin adenylyltransferase (EC 2.7.7.75) [Desulfobacterium anilini DSM 4660 : H567DRAFT_scaffold00001.1]	16.87	1	2	2	4	0	0	1.57115e+08	46705085		0								0			57.8916	16.87	2	4	166	17.418	5.57959
2527180081	H567DRAFT_00113 3-phosphoshikimate 1-carboxyvinyltransferase [Desulfobacterium anilini DSM 4660 : H567DRAFT_scaffold00001.1]	16.86	1	4	4	10	0	4.57647e+07	5.24848e+07	7.65611e+07						0			142.051	8.55	2	6	151.367	14.01	3	4	421	45.0213	6.21436
2527180207	H567DRAFT_00239 [NiFe] hydrogenase small subunit [Desulfobacterium anilini DSM 4660 : H567DRAFT_scaffold00001.1]	16.83	1	3	3	14	5.44316e+07	5.19474e+07	5.55858e+07	23828886		0			160.391	16.83	3	8	162.366	13.33	2	6		0			315	34.3667	6.22705
2527180436	H567DRAFT_00468 2-oxoglutarate ferredoxin oxidoreductase subunit beta [Desulfobacterium anilini DSM 4660 : H567DRAFT_scaffold00002.2]	16.8	1	3	3	21	67604852	0	8.00679e+07	1.20405e+08		0				0			123.75	16.8	3	5	858.512	16.8	3	16	250	26.9149	8.52881
2527182666	H567DRAFT_02700 thiamine-phosphate kinase [Desulfobacterium anilini DSM 4660 : H567DRAFT_scaffold00019.19]	16.76	1	4	4	7	62857623	0	7.82063e+07	0		0							158.606	16.76	4	7					346	37.3093	5.77002
2527180300	H567DRAFT_00332 diaminopimelate decarboxylase (EC 4.1.1.20) [Desulfobacterium anilini DSM 4660 : H567DRAFT_scaffold00001.1]	16.75	1	6	6	32	92023183	6.33033e+07	9.38544e+07	9.82055e+07		0			199.967	7.42	2	4	326.609	12.44	4	14	373.573	16.75	6	14	418	45.6253	6.41748
2527180839	H567DRAFT_00871 NADPH-dependent 2,4-dienoyl-CoA reductase, sulfur reductase [Desulfobacterium anilini DSM 4660 : H567DRAFT_scaffold00003.3]	16.73	1	9	9	74	132337029	8.62256e+07	9.68154e+07	9.69791e+07	372.852	8.98	4	14	687.278	14.79	7	24	384.671	13.38	7	14	562.365	15.14	7	22	568	61.9505	5.36377
2527183595	H567DRAFT_03631 histidinol dehydrogenase (EC 1.1.1.23) [Desulfobacterium anilini DSM 4660 : H567DRAFT_scaffold00044.44]	16.63	1	5	5	32	8.82943e+07	6.35329e+07	91044636	9.6958e+07	150.527	7.62	3	8	367.614	7.62	3	12	200.614	5.08	2	6	178.846	14.09	4	6	433	46.3591	5.80811
2527181829	H567DRAFT_01863 phosphoribosylglycinamide formyltransferase-1 [Desulfobacterium anilini DSM 4660 : H567DRAFT_scaffold00008.8]	16.61	1	2	2	6	0	0	3.83324e+07	2.34825e+07									161.28	16.61	2	6		0			271	29.8044	7.18115
2527180810	H567DRAFT_00842 tRNA-Thr(GGU) m(6)t(6)A37 methyltransferase TsaA [Desulfobacterium anilini DSM 4660 : H567DRAFT_scaffold00003.3]	16.58	1	2	2	6	0	0	133425898	0									202.909	16.58	2	6					187	20.9749	6.45557
2527180298	H567DRAFT_00330 argininosuccinate lyase [Desulfobacterium anilini DSM 4660 : H567DRAFT_scaffold00001.1]	16.56	1	5	5	26	8.47501e+07	2.74371e+07	1.07115e+08	38246450	193.82	10.24	3	7		0			230.314	16.56	5	15	74.0673	5.45	2	4	459	51.1866	6.0874
2527180423	H567DRAFT_00455 Predicted flavin-nucleotide-binding protein [Desulfobacterium anilini DSM 4660 : H567DRAFT_scaffold00002.2]	16.55	1	2	2	40	0	8.7097e+07	2.15581e+08	7.28796e+07					367.788	16.55	2	12	259.651	16.55	2	13	485.517	16.55	2	15	145	16.4271	6.0874
2527181415	H567DRAFT_01447 hypothetical protein [Desulfobacterium anilini DSM 4660 : H567DRAFT_scaffold00005.5]	16.48	1	2	2	4	0	0	5.75285e+07	3.04722e+07		0								0			105.273	16.48	2	4	273	30.4887	6.87354
2527181047	H567DRAFT_01079 phosphoribosylformylglycinamidine synthase subunit I [Desulfobacterium anilini DSM 4660 : H567DRAFT_scaffold00004.4]	16.43	1	4	4	15	6.22349e+07	0	1.94892e+07	4.24424e+07		0							37	13.21	3	4	101.629	16.43	4	11	280	31.1045	6.88818
2527181355	H567DRAFT_01387 hypothetical protein [Desulfobacterium anilini DSM 4660 : H567DRAFT_scaffold00005.5]	16.42	1	2	2	4	0	0	1.46975e+07	2.27992e+07										0			96.9965	16.42	2	4	201	22.9288	5.49072
2527180429	H567DRAFT_00461 Uncharacterized conserved protein, DUF1015 family [Desulfobacterium anilini DSM 4660 : H567DRAFT_scaffold00002.2]	16.41	1	6	6	36	24886232	4.09277e+07	9.47612e+07	81464811	138.744	4.88	2	5	167.624	6.43	3	6	323.931	11.31	4	10	396.29	13.97	5	15	451	51.6872	6.87354
2527180543	H567DRAFT_00575 NAD(P)H-hydrate epimerase [Desulfobacterium anilini DSM 4660 : H567DRAFT_scaffold00002.2]	16.38	1	6	6	36	6.85911e+07	5.65397e+07	1.06509e+08	7.21218e+07	79.0787	5.14	2	3	58.7883	8.19	3	6	289.349	11.81	4	13	295.557	14.29	5	14	525	55.3846	5.49072
2527181167	H567DRAFT_01199 Multimeric flavodoxin WrbA [Desulfobacterium anilini DSM 4660 : H567DRAFT_scaffold00004.4]	16.34	1	2	2	4	0	0	4.83707e+07	2.6739e+07									51.5635	16.34	2	4		0			202	22.1121	7.7085
2527182128	H567DRAFT_02162 butyryl-CoA dehydrogenase [Desulfobacterium anilini DSM 4660 : H567DRAFT_scaffold00012.12]	16.32	1	5	5	42	1.06038e+08	1.94188e+07	4.18669e+07	3.49202e+07	415.415	10.79	4	16	113.809	5	2	9	165.012	10.53	3	8	166.005	12.89	4	9	380	41.3496	7.00537
2527183654	H567DRAFT_03690 quinolinate synthetase [Desulfobacterium anilini DSM 4660 : H567DRAFT_scaffold00047.47]	16.3	1	5	5	31	7.22556e+07	8.73805e+07	9.256e+07	4.98883e+07	189.869	11.33	3	7	297.492	9.94	3	9	349.084	11.6	3	9	98.8843	9.94	3	6	362	40.2586	6.72705
2527180777	H567DRAFT_00809 hypothetical protein [Desulfobacterium anilini DSM 4660 : H567DRAFT_scaffold00003.3]	16.29	1	2	2	6	0	4.4286e+06	134665111	80351950						0				0			127.768	16.29	2	6	178	20.1043	6.68311
2527183082	H567DRAFT_03117 3-oxoacyl-[acyl-carrier-protein] synthase III [Desulfobacterium anilini DSM 4660 : H567DRAFT_scaffold00027.27]	16.27	1	3	3	7	2.64955e+08	97739553	3.98011e+07	4.97005e+07	132.307	10.84	2	5	128.144	9.94	2	2		0				0			332	35.716	5.17334
2527181263	H567DRAFT_01295 pantothenate synthetase [Desulfobacterium anilini DSM 4660 : H567DRAFT_scaffold00005.5]	16.25	1	4	4	42	1.63949e+08	9.05234e+07	8.01763e+07	6.89312e+07	522.11	16.25	4	15	227.238	8.13	2	8	175.008	8.13	2	8	347.099	8.13	2	11	283	31.2523	5.52881
2527180818	H567DRAFT_00850 protein of unknown function (DUF3786) [Desulfobacterium anilini DSM 4660 : H567DRAFT_scaffold00003.3]	16.18	1	3	3	16	0	2.79939e+06	1.98574e+08	1.28315e+08						0			128.526	16.18	3	10	116.844	11.76	2	6	204	22.6006	4.85596
2527181913	H567DRAFT_01947 Fe-S oxidoreductase [Desulfobacterium anilini DSM 4660 : H567DRAFT_scaffold00009.9]	16.15	1	6	6	21	76200665	0	88922980	1.41456e+08		0							28.94	9.38	3	6	255.719	16.15	5	15	384	44.1187	6.56592
2527181644	H567DRAFT_01678 isocitrate dehydrogenase (NADP) [Desulfobacterium anilini DSM 4660 : H567DRAFT_scaffold00007.7]	16.15	1	6	6	69	132261363	61648740	8.82403e+07	3.23802e+07	734.28	11.4	4	19	322.07	11.4	4	12	737.924	11.4	4	22	384.324	10.93	4	16	421	45.7374	5.45264
2527184072	H567DRAFT_04108 Hemerythrin-like domain-containing protein [Desulfobacterium anilini DSM 4660 : H567DRAFT_scaffold00106.106]	16.15	1	2	2	9	0	8.04664e+07	5.8676e+07	2.88613e+07						0			274.368	16.15	2	7	80.3351	16.15	2	2	192	21.7144	6.26514
2527181995	H567DRAFT_02029 hypothetical protein [Desulfobacterium anilini DSM 4660 : H567DRAFT_scaffold00010.10]	16.14	1	5	5	48	4.71049e+07	75512382	9.38575e+07	6.63888e+07		0			340.682	12.39	4	18	296.127	9.51	3	15	238.781	13.26	4	15	347	38.8152	5.21143
2527183437	H567DRAFT_03473 3-hydroxyacyl-CoA dehydrogenase (EC 1.1.1.35) [Desulfobacterium anilini DSM 4660 : H567DRAFT_scaffold00037.37]	16.14	1	3	3	13	0	1.4934e+07	6.50028e+07	5.67167e+07						0			283.866	14.04	2	8	113.884	16.14	3	5	285	31.4112	6.78564
2527181884	H567DRAFT_01918 hypothetical protein [Desulfobacterium anilini DSM 4660 : H567DRAFT_scaffold00009.9]	16.1	1	2	2	5	0	0	57057328	8.42808e+07										0			127.797	16.1	2	5	118	13.4699	5.59229
2527182307	H567DRAFT_02341 hypothetical protein [Desulfobacterium anilini DSM 4660 : H567DRAFT_scaffold00014.14]	16.07	1	2	2	4	278793282	9.3164e+07	1.36811e+08	7.07849e+07	249.213	16.07	2	4		0				0				0			224	26.1442	5.24951
2527183003	H567DRAFT_03038 Response regulator containing CheY-like receiver, AAA-type ATPase, and DNA-binding domains [Desulfobacterium anilini DSM 4660 : H567DRAFT_scaffold00026.26]	16.02	1	6	6	22	1.02644e+08	0	3.28559e+07	7.96909e+07	200.378	6.55	2	6					89.6083	6.07	2	2	167.751	13.35	5	14	412	45.9232	5.80811
2527181582	H567DRAFT_01615 alcohol dehydrogenase [Desulfobacterium anilini DSM 4660 : H567DRAFT_scaffold00007.7]	15.98	1	4	4	29	2.29197e+08	5.84917e+07	4.2152e+07	9.24488e+07	422.304	7.22	2	16		0			74.2988	7.47	2	5	308.184	10.05	2	8	388	40.8763	6.17627
2527181132	H567DRAFT_01164 Response regulator containing CheY-like receiver, AAA-type ATPase, and DNA-binding domains [Desulfobacterium anilini DSM 4660 : H567DRAFT_scaffold00004.4]	15.94	1	2	2	26	0	1.64062e+08	1.90672e+08	1.66548e+08					241.54	15.94	2	8	193.27	15.94	2	6	360.85	15.94	2	12	138	15.6643	6.40479
2527182100	H567DRAFT_02134 translation elongation factor 2 (EF-2/EF-G) [Desulfobacterium anilini DSM 4660 : H567DRAFT_scaffold00011.11]	15.93	1	8	8	53	72301615	6.58796e+07	1.4114e+08	3.06786e+08	235.749	3.59	2	4	276.655	8.75	4	10	516.11	12.77	6	17	707.222	13.63	7	22	697	76.542	5.56689
2527180106	H567DRAFT_00138 electron transfer flavoprotein alpha subunit apoprotein [Desulfobacterium anilini DSM 4660 : H567DRAFT_scaffold00001.1]	15.91	1	3	3	21	137624816	0	6.48406e+07	1.68733e+07		0							903.735	15.91	3	18	126.799	8.84	2	3	396	42.8803	5.8335
2527180051	H567DRAFT_00083 hypothetical protein [Desulfobacterium anilini DSM 4660 : H567DRAFT_scaffold00001.1]	15.89	1	3	3	8	0	0	9.15253e+07	44552672									183.13	15.89	3	8		0			258	29.7308	6.17627
2527182898	H567DRAFT_02933 Response regulator containing CheY-like receiver, AAA-type ATPase, and DNA-binding domains [Desulfobacterium anilini DSM 4660 : H567DRAFT_scaffold00023.23]	15.88	1	2	2	8	28853227	115408299	1.17831e+07	0		0			289.047	15.88	2	8		0							170	19.338	5.47803
2527180435	H567DRAFT_00467 2-oxoglutarate ferredoxin oxidoreductase subunit gamma [Desulfobacterium anilini DSM 4660 : H567DRAFT_scaffold00002.2]	15.85	1	3	3	6	0	0	131434440	1.37773e+08										0			94.418	15.85	3	6	183	19.503	8.07471
2527182914	H567DRAFT_02949 translation elongation factor 2 (EF-2/EF-G) [Desulfobacterium anilini DSM 4660 : H567DRAFT_scaffold00024.24]	15.66	1	7	7	40	3.2672e+07	5.27471e+07	9.6795e+07	7.33195e+07	132.385	4.43	2	3	259.836	8.71	4	10	438.567	13.29	6	13	392.255	14.18	6	14	677	75.0346	5.59229
2527183742	H567DRAFT_03778 dihydroorotase (EC 3.5.2.3) [Desulfobacterium anilini DSM 4660 : H567DRAFT_scaffold00051.51]	15.65	1	4	4	19	72687580	6.93315e+07	78437665	9.40745e+07		0			56.499	8.18	2	2	130.974	13.32	3	6	378.325	10.51	3	11	428	45.784	5.70654
2527180715	H567DRAFT_00747 methionyl-tRNA synthetase [Desulfobacterium anilini DSM 4660 : H567DRAFT_scaffold00003.3]	15.57	1	11	11	66	8.84091e+07	7.61348e+07	1.55779e+08	121116516	205.578	5.19	3	11	244.465	5.35	4	15	600.015	12.58	8	27	179.342	13.52	9	13	636	72.0473	7.15186
2527181791	H567DRAFT_01825 phosphoribosylanthranilate isomerase [Desulfobacterium anilini DSM 4660 : H567DRAFT_scaffold00008.8]	15.54	1	4	4	52	1.64018e+08	1.49827e+08	211034681	122954734	595.158	15.54	4	21	273.631	7.34	2	11	208.598	7.34	2	9	204.772	7.34	2	11	354	39.4268	5.14795
2527180098	H567DRAFT_00130 tryptophan synthase, beta chain [Desulfobacterium anilini DSM 4660 : H567DRAFT_scaffold00001.1]	15.48	1	5	5	20	1.69482e+08	0	6.91293e+07	0	348.127	10.81	4	14					51.3238	9.09	3	6					407	44.4824	6.21436
2527182356	H567DRAFT_02390 Multimeric flavodoxin WrbA [Desulfobacterium anilini DSM 4660 : H567DRAFT_scaffold00015.15]	15.38	1	3	3	8	0	35871971	102640997	1.0729e+08						0				0			150.01	15.38	3	8	195	21.8894	8.5874
2527183683	H567DRAFT_03719 CRISPR/Cas system CSM-associated protein Csm3, group 7 of RAMP superfamily [Desulfobacterium anilini DSM 4660 : H567DRAFT_scaffold00049.49]	15.31	1	6	6	15	0	1817452782	7.29799e+07	5.93905e+07						0			147.683	10	4	6	564.326	10.61	4	9	490	53.0624	5.57959
2527181844	H567DRAFT_01878 Methionine synthase II (cobalamin-independent) [Desulfobacterium anilini DSM 4660 : H567DRAFT_scaffold00009.9]	15.14	1	4	4	11	3.77475e+07	6.59581e+07	6.15455e+07	2.58009e+07		0			179.534	12.57	3	5	54.9879	5.71	2	3	38.1026	8.29	3	3	350	38.7384	5.05908
2527182999	H567DRAFT_03034 NIPSNAP protein [Desulfobacterium anilini DSM 4660 : H567DRAFT_scaffold00025.25]	15.09	1	2	3	23	0	4.1323e+07	8.29915e+07	4.64711e+07					44.5	15.09	2	7	96.39	15.09	2	7	75.14	15.09	3	9	106	12.9296	5.37646
2527181886	H567DRAFT_01920 alcohol dehydrogenase, propanol-preferring [Desulfobacterium anilini DSM 4660 : H567DRAFT_scaffold00009.9]	14.91	1	3	3	16	93407500	119918443	70355258	4.10492e+07		0			373.156	11.7	2	11		0			167.98	8.19	2	5	342	37.3354	5.49072
2527181095	H567DRAFT_01127 hypothetical protein [Desulfobacterium anilini DSM 4660 : H567DRAFT_scaffold00004.4]	14.74	1	2	2	7	0	0	124602278	8.90474e+07										0			175.413	14.74	2	7	156	17.6074	9.30518
2527183656	H567DRAFT_03692 asparagine synthase (glutamine-hydrolysing) [Desulfobacterium anilini DSM 4660 : H567DRAFT_scaffold00047.47]	14.57	1	6	6	45	1.64888e+08	1.05133e+08	9.51515e+07	1.0759e+07	641.109	10.53	4	13	783.183	8.3	3	14	716.587	10.93	4	16	49.7489	5.26	2	2	494	55.9591	5.41455
2527183006	H567DRAFT_03041 His Kinase A (phospho-acceptor) domain-containing protein [Desulfobacterium anilini DSM 4660 : H567DRAFT_scaffold00026.26]	14.55	1	2	2	5	0	8.44181e+07	253604894	92358631						0			112.171	14.55	2	5		0			220	24.4869	6.13818
2527182627	H567DRAFT_02661 hypothetical protein [Desulfobacterium anilini DSM 4660 : H567DRAFT_scaffold00019.19]	14.51	1	3	4	16	0	5.40533e+07	130513422	0						0			356.544	14.51	4	16					379	42.1854	6.31592
2527181447	H567DRAFT_01480 Uncharacterized 2Fe-2 and 4Fe-4S clusters-containing protein, contains DUF4445 domain [Desulfobacterium anilini DSM 4660 : H567DRAFT_scaffold00006.6]	14.45	1	5	5	42	80704475	7.26309e+07	1.0898e+08	8.91278e+07	227.143	9.25	3	6	321.908	7.51	3	12	448.543	14.45	5	11	374.813	10.02	4	13	519	55.5199	5.43994
2527183238	H567DRAFT_03273 hypothetical protein [Desulfobacterium anilini DSM 4660 : H567DRAFT_scaffold00032.32]	14.41	1	6	6	47	1.45243e+08	110226752	1.05628e+08	3.2895e+07	173.716	4.24	2	5	568.076	6.44	2	13	806.464	11.36	4	17	442.178	5.76	3	12	590	64.743	5.2876
2527181001	H567DRAFT_01033 [Acyl-carrier-protein] S-malonyltransferase (EC 2.3.1.39) [Desulfobacterium anilini DSM 4660 : H567DRAFT_scaffold00003.3]	14.38	1	4	4	28	5.08077e+07	6.12707e+07	7.52029e+07	64454462	22.4933	5.43	2	3	118.641	5.75	2	6	132.356	5.43	2	10	105.51	11.5	3	9	313	33.6612	5.42725
2527180472	H567DRAFT_00504 beta-N-acetylhexosaminidase [Desulfobacterium anilini DSM 4660 : H567DRAFT_scaffold00002.2]	14.37	1	3	3	33	130774291	7.89825e+07	9.68872e+07	6.61713e+07	195.722	8.73	2	3	445.918	14.37	3	7	526.418	14.37	3	13	511.914	14.37	3	10	355	38.0099	6.34131
2527182047	H567DRAFT_02081 NADH-quinone oxidoreductase subunit E [Desulfobacterium anilini DSM 4660 : H567DRAFT_scaffold00011.11]	14.29	1	2	2	5	7.90008e+07	3.78358e+07	4.45419e+07	2.72629e+07	235.82	14.29	2	5		0				0				0			182	20.3124	6.29053
2527182665	H567DRAFT_02699 hydroxymethylpyrimidine kinase/phosphomethylpyrimidine kinase [Desulfobacterium anilini DSM 4660 : H567DRAFT_scaffold00019.19]	14.23	1	2	2	4	0	0	0	1.8079e+07													48.57	14.23	2	4	281	29.8106	7.10791
2527182608	H567DRAFT_02642 glutamine amidotransferase / cyclase [Desulfobacterium anilini DSM 4660 : H567DRAFT_scaffold00018.18]	14.2	1	6	6	21	7.99355e+07	4.93332e+07	1.0416e+08	3.59368e+07		0			119.234	4.73	2	4	118.807	9.09	4	7	132.997	7.58	3	10	528	58.0025	6.91748
2527183204	H567DRAFT_03239 NADPH-dependent glutamate synthase beta chain [Desulfobacterium anilini DSM 4660 : H567DRAFT_scaffold00031.31]	14.13	1	13	16	108	1.76426e+08	4.58279e+08	354538914	3.88217e+08	714.151	6.36	6	22	1244.1	11.8	13	41	857.766	6.36	7	23	839.632	3.89	6	22	1415	154.773	5.18604
2527180303	H567DRAFT_00335 dihydrodipicolinate reductase [Desulfobacterium anilini DSM 4660 : H567DRAFT_scaffold00001.1]	14.13	1	3	3	7	644579991	1.17246e+09	5.61724e+07	5.45513e+07		0				0			209.665	7.43	2	5	87.2032	10.78	2	2	269	28.5959	6.87354
2527181389	H567DRAFT_01421 Predicted Zn-dependent peptidase [Desulfobacterium anilini DSM 4660 : H567DRAFT_scaffold00005.5]	14.11	1	4	6	17	0	1.20701e+07	3.97507e+07	1.13768e+08						0			67.04	4.55	2	3	313.797	12.68	5	14	418	46.4698	5.08447
2527180561	H567DRAFT_00593 hypothetical protein [Desulfobacterium anilini DSM 4660 : H567DRAFT_scaffold00002.2]	14.09	1	3	3	13	0	0	93934899	7.66277e+07									158.245	14.09	3	6	143.018	10.84	2	7	369	39.4273	7.53271
2527182781	H567DRAFT_02816 octaprenyl-diphosphate synthase [Desulfobacterium anilini DSM 4660 : H567DRAFT_scaffold00021.21]	14.07	1	2	2	6	0	3.02775e+07	36365060	1.97104e+07						0			173.251	14.07	2	6		0			327	36.1767	5.47803
2527182132	H567DRAFT_02166 methylmalonyl-CoA mutase, C-terminal domain [Desulfobacterium anilini DSM 4660 : H567DRAFT_scaffold00012.12]	13.97	1	2	2	20	0	0	96733213	5.62207e+07									52.865	13.97	2	5	103.627	13.97	2	15	136	14.8578	5.5542
2527182093	H567DRAFT_02127 Glycine/D-amino acid oxidase (deaminating) [Desulfobacterium anilini DSM 4660 : H567DRAFT_scaffold00011.11]	13.96	1	5	5	20	62978298	36608443	1.35365e+08	3.02107e+07		0			83.7973	6.98	2	3	327.408	12.39	4	13	58.44	4.5	2	4	444	49.5893	5.68115
2527183622	H567DRAFT_03658 Caspase domain-containing protein [Desulfobacterium anilini DSM 4660 : H567DRAFT_scaffold00045.45]	13.92	1	3	3	8	0	0	8.0445e+07	0									106.617	13.92	3	8					273	30.9279	8.57275
2527183845	H567DRAFT_03881 benzoate-CoA ligase [Desulfobacterium anilini DSM 4660 : H567DRAFT_scaffold00059.59]	13.9	1	3	5	24	1.06766e+08	0	1.38234e+08	4.81899e+07	169.23	5.71	3	6					248.54	8.38	4	11	182.99	10.1	3	7	525	59.2843	7.35693
2527180508	H567DRAFT_00540 TRAP-type C4-dicarboxylate transport system, substrate-binding protein [Desulfobacterium anilini DSM 4660 : H567DRAFT_scaffold00002.2]	13.86	1	3	3	46	1.34828e+08	80510522	1.3856e+08	132113678	541.409	9.94	2	13	343.059	13.86	3	18		0			555.642	9.64	2	15	332	37.2071	8.1626
2527183682	H567DRAFT_03718 hypothetical protein [Desulfobacterium anilini DSM 4660 : H567DRAFT_scaffold00049.49]	13.75	1	5	5	16	0	0	4.90554e+07	3.60765e+07		0							335.263	11.79	4	10	210.573	4.11	2	6	560	61.1105	6.32861
2527181758	H567DRAFT_01792 hydroxymethylbilane synthase [Desulfobacterium anilini DSM 4660 : H567DRAFT_scaffold00008.8]	13.74	1	3	3	4	0	0	3.25265e+07	1.67256e+07										0			37.2331	13.74	3	4	313	33.9271	6.80029
2527181107	H567DRAFT_01139 phosphoglycerate mutase [Desulfobacterium anilini DSM 4660 : H567DRAFT_scaffold00004.4]	13.73	1	4	4	11	0	4.3771e+07	5.07506e+07	3.06569e+07					141.78	7.6	2	3	71.9835	6.86	2	4	138.931	10.78	3	4	408	44.2574	5.5542
2527182807	H567DRAFT_02842 tol-pal system protein YbgF [Desulfobacterium anilini DSM 4660 : H567DRAFT_scaffold00022.22]	13.7	1	2	2	7	0	5.9118e+07	23738778	0					358.521	13.7	2	7		0							292	32.1283	5.75732
2527180468	H567DRAFT_00500 glucose-6-phosphate 1-dehydrogenase (EC 1.1.1.49) [Desulfobacterium anilini DSM 4660 : H567DRAFT_scaffold00002.2]	13.64	1	7	7	50	6.2102e+08	5.90958e+08	79703408	4.6324e+08	46.1257	7.66	4	6	165.085	3.74	2	12	221.675	13.64	7	22	82.1146	7.1	4	10	535	60.4735	5.57959
2527180443	H567DRAFT_00475 NAD(P)-dependent iron-only hydrogenase diaphorase component flavoprotein [Desulfobacterium anilini DSM 4660 : H567DRAFT_scaffold00002.2]	13.61	1	6	6	34	104873810	8.74817e+07	1.5794e+08	1.05045e+08	75.78	3.87	2	3	62.7	2.86	2	6	305.108	11.09	5	14	117.37	2.86	2	11	595	65.4987	5.92236
2527182876	H567DRAFT_02911 two-component system, NarL family, sensor kinase [Desulfobacterium anilini DSM 4660 : H567DRAFT_scaffold00023.23]	13.54	1	2	2	5	0	2.57577e+07	7.8543e+07	7.36684e+07						0			115.914	13.54	2	5		0			192	21.1437	8.06006
2527183848	H567DRAFT_03884 Seven times multi-haem cytochrome CxxCH [Desulfobacterium anilini DSM 4660 : H567DRAFT_scaffold00059.59]	13.49	1	5	5	81	3.62505e+08	1.50545e+08	9.05727e+07	6.31478e+07	610.655	11.33	4	16	836.489	13.49	5	25	508.848	13.49	5	18	735.392	10.6	4	22	415	46.7218	7.34229
2527182349	H567DRAFT_02383 Predicted sugar kinase [Desulfobacterium anilini DSM 4660 : H567DRAFT_scaffold00014.14]	13.43	1	2	2	7	134872344	0	2.28398e+08	7.61746e+07		0				0				0			436.16	13.43	2	7	283	30.5409	5.18604
2527182761	H567DRAFT_02796 6-phosphofructokinase [Desulfobacterium anilini DSM 4660 : H567DRAFT_scaffold00021.21]	13.29	1	4	5	22	92530289	51587546	4.1632e+07	3.32853e+07	54.3043	4.2	2	7	143.004	11.19	4	9		0			106.765	4.2	2	6	429	47.0478	6.59521
2527181386	H567DRAFT_01418 GAF domain-containing protein [Desulfobacterium anilini DSM 4660 : H567DRAFT_scaffold00005.5]	13.29	1	2	2	3	0	43446984	0	0						0			50.1284	13.29	2	3					173	19.3089	5.10986
2527183154	H567DRAFT_03189 Cyclic nucleotide-binding domain-containing protein [Desulfobacterium anilini DSM 4660 : H567DRAFT_scaffold00029.29]	13.29	1	2	2	2	0	0	2.318e+08	0									28.21	13.29	2	2					158	18.0993	5.94775
2527183698	H567DRAFT_03734 protein of unknown function (DUF4301) [Desulfobacterium anilini DSM 4660 : H567DRAFT_scaffold00050.50]	13.27	1	5	5	25	153019685	26949396	9.53721e+07	7.96023e+07		0			35.54	3.85	2	2	113.57	8.46	3	7	225.468	13.27	5	16	520	58.0368	5.36377
2527181042	H567DRAFT_01074 heme b synthase [Desulfobacterium anilini DSM 4660 : H567DRAFT_scaffold00004.4]	13.23	1	3	3	8	0	0	0	4.01776e+07													67.2124	13.23	3	8	378	41.8198	7.18115
2527181074	H567DRAFT_01106 uridylate kinase [Desulfobacterium anilini DSM 4660 : H567DRAFT_scaffold00004.4]	13.17	1	2	2	15	91201512	4.45102e+07	5.93122e+07	7.72421e+07		0				0			96.8656	13.17	2	5	287.883	13.17	2	10	243	26.0597	6.12549
2527181375	H567DRAFT_01407 Iron-regulated ABC transporter ATPase subunit SufC [Desulfobacterium anilini DSM 4660 : H567DRAFT_scaffold00005.5]	13.13	1	2	2	11	1.6207e+08	0	117648174	7.83205e+07	97.9012	13.13	2	7					127.616	13.13	2	4		0			259	28.7318	6.44287
2527181501	H567DRAFT_01534 Anaerobic selenocysteine-containing dehydrogenase [Desulfobacterium anilini DSM 4660 : H567DRAFT_scaffold00006.6]	13.1	1	6	6	28	77663434	3.21208e+07	5.16962e+07	1.99065e+07		0			67.4957	3.93	2	3	364.15	13.1	6	16	90.1865	4.37	2	9	687	75.8404	8.35303
2527181622	H567DRAFT_01656 two component, sigma54 specific, transcriptional regulator, Fis family [Desulfobacterium anilini DSM 4660 : H567DRAFT_scaffold00007.7]	13.07	1	3	3	7	0	9.26969e+07	8.59279e+07	97614367						0			52.6867	13.07	3	7		0			459	51.7	5.26221
2527183989	H567DRAFT_04025 ADP-ribosylglycohydrolase [Desulfobacterium anilini DSM 4660 : H567DRAFT_scaffold00077.77]	13.04	1	2	2	5	0	6.60749e+07	6.70818e+07	0						0			188.235	13.04	2	5					322	34.7742	5.10986
2527182885	H567DRAFT_02920 hypothetical protein [Desulfobacterium anilini DSM 4660 : H567DRAFT_scaffold00023.23]	13.01	1	3	3	7	29577240	0	2.83412e+07	3.25583e+07		0							360.227	13.01	3	7		0			392	44.1476	6.65381
2527181356	H567DRAFT_01388 Aminoglycoside phosphotransferase family enzyme [Desulfobacterium anilini DSM 4660 : H567DRAFT_scaffold00005.5]	12.99	1	3	3	15	3.06761e+07	2.59973e+07	4.6292e+07	4.28523e+07	117.98	10.27	2	3		0			290.415	10.27	2	5	289.132	12.99	3	7	331	37.881	5.71924
2527183610	H567DRAFT_03646 acetyltransferase [Desulfobacterium anilini DSM 4660 : H567DRAFT_scaffold00045.45]	12.94	1	5	5	17	8.88619e+07	1.59684e+08	2.51905e+08	7.82614e+07		0				0			315.948	7.35	3	7	448.312	8.09	3	10	680	71.2366	5.96045
2527180168	H567DRAFT_00200 bacterial peptide chain release factor 1 (bRF-1) [Desulfobacterium anilini DSM 4660 : H567DRAFT_scaffold00001.1]	12.89	1	3	3	6	0	0	0	5.43963e+07													250.849	12.89	3	6	357	40.7871	5.85889
2527183034	H567DRAFT_03069 dihydrofolate synthase / folylpolyglutamate synthase [Desulfobacterium anilini DSM 4660 : H567DRAFT_scaffold00026.26]	12.79	1	2	2	3	0	0	50895212	3.62731e+07										0			108.95	12.79	2	3	430	46.8097	8.99756
2527182524	H567DRAFT_02558 electron transport complex, RnfABCDGE type, B subunit [Desulfobacterium anilini DSM 4660 : H567DRAFT_scaffold00017.17]	12.77	1	8	8	19	0	0	2.95099e+07	5.85445e+07									71.7426	4.64	3	6	142.817	10.01	6	13	689	73.7992	5.45264
2527180631	H567DRAFT_00663 hypothetical protein [Desulfobacterium anilini DSM 4660 : H567DRAFT_scaffold00002.2]	12.69	1	4	4	28	4.73925e+06	33922380	7.81552e+07	5.85965e+07		0			691.363	5.69	2	10	207.091	5.03	2	11	194.553	7	2	7	457	47.1319	5.2749
2527181387	H567DRAFT_01419 2',3'-cyclic-nucleotide 2'-phosphodiesterase/5'- or 3'-nucleotidase, 5'-nucleotidase family [Desulfobacterium anilini DSM 4660 : H567DRAFT_scaffold00005.5]	12.63	1	4	4	8	0	3.76828e+07	2.0009e+07	3.47705e+07						0			106.859	11.22	3	4	46.5167	4.41	2	4	499	55.8044	5.70654
2527182696	H567DRAFT_02731 DegT/DnrJ/EryC1/StrS aminotransferase family protein [Desulfobacterium anilini DSM 4660 : H567DRAFT_scaffold00020.20]	12.6	1	2	2	16	0	0	1.33604e+08	9.86899e+07									321.538	12.6	2	8	268.225	12.6	2	8	365	40.3979	6.88818
2527180707	H567DRAFT_00739 farnesyl-diphosphate synthase [Desulfobacterium anilini DSM 4660 : H567DRAFT_scaffold00003.3]	12.58	1	2	2	10	0	26410099	7.31081e+07	5.99527e+07						0			145.672	12.58	2	5	142.465	12.58	2	5	302	32.2437	5.43994
2527180553	H567DRAFT_00585 2'-5' RNA ligase [Desulfobacterium anilini DSM 4660 : H567DRAFT_scaffold00002.2]	12.57	1	2	2	4	0	0	0	2.27559e+07													65.8995	12.57	2	4	191	21.1831	9.17334
2527183105	H567DRAFT_03140 glyceraldehyde 3-phosphate dehydrogenase [Desulfobacterium anilini DSM 4660 : H567DRAFT_scaffold00028.28]	12.53	1	4	4	61	2.05337e+08	9.15883e+07	6.84643e+07	6.90794e+07	569.979	12.53	4	26	319.649	12.53	4	20	121.99	10.17	3	6	108.98	8.04	2	9	423	44.8881	6.39209
2527181264	H567DRAFT_01296 methionine adenosyltransferase [Desulfobacterium anilini DSM 4660 : H567DRAFT_scaffold00005.5]	12.4	1	3	3	14	39696793	6.65368e+07	2.44478e+07	6.48741e+07		0			262.71	12.4	3	10		0			135.206	10.08	2	4	387	42.4874	5.70654
2527182189	H567DRAFT_02223 Outer membrane lipoprotein-sorting protein [Desulfobacterium anilini DSM 4660 : H567DRAFT_scaffold00012.12]	12.39	1	2	2	44	106582126	8.5996e+07	1.06092e+08	65679941	750.514	12.39	2	14	828.021	12.39	2	13	426.876	12.39	2	11	301.581	12.39	2	6	226	25.4078	5.22412
2527183728	H567DRAFT_03764 LSU ribosomal protein L6P [Desulfobacterium anilini DSM 4660 : H567DRAFT_scaffold00051.51]	12.36	1	3	3	5	1.33694e+07	0	33920099	7.49767e+07		0								0			98.3853	12.36	3	5	178	19.6567	9.80322
2527181660	H567DRAFT_01694 Aspartyl aminopeptidase [Desulfobacterium anilini DSM 4660 : H567DRAFT_scaffold00007.7]	12.34	1	3	3	5	60236401	0	8.02543e+07	58334164		0							218.475	12.34	3	5		0			478	52.3728	6.01123
2527182792	H567DRAFT_02827 Predicted metal-binding protein related to the C-terminal domain of SecA [Desulfobacterium anilini DSM 4660 : H567DRAFT_scaffold00021.21]	12.2	1	2	2	7	0	0	0	5.17177e+07													401.778	12.2	2	7	254	28.2204	5.5542
2527182191	H567DRAFT_02225 ribonuclease J [Desulfobacterium anilini DSM 4660 : H567DRAFT_scaffold00012.12]	12.18	1	6	6	21	8.18772e+07	29982111	2.84681e+07	2.24785e+07	344.999	9.27	4	16	83.116	4	2	3	35.21	2.91	2	2		0			550	61.1531	5.98584
2527180003	H567DRAFT_00035 DNA gyrase subunit A (EC 5.99.1.3) [Desulfobacterium anilini DSM 4660 : H567DRAFT_scaffold00001.1]	12.16	1	9	9	32	0	3.53167e+07	3.67602e+08	6.31199e+07		0				0			433.787	12.16	9	24	86.896	5.83	4	8	806	90.9828	6.55127
2527180603	H567DRAFT_00635 L-seryl-tRNA(Sec) selenium transferase [Desulfobacterium anilini DSM 4660 : H567DRAFT_scaffold00002.2]	12.08	1	4	4	11	56597369	50629991	7.05162e+07	59471988		0				0			102.397	12.08	4	8	79.0971	4.87	2	3	472	51.6158	7.2251
2527180054	H567DRAFT_00086 Fe-S oxidoreductase [Desulfobacterium anilini DSM 4660 : H567DRAFT_scaffold00001.1]	12.08	1	3	3	9	0	0	6.01773e+07	7.52043e+07									137.153	12.08	3	6	95.4338	8.72	2	3	298	33.5944	7.40088
2527181592	H567DRAFT_01625 nicotinate-nucleotide-dimethylbenzimidazole phosphoribosyltransferase [Desulfobacterium anilini DSM 4660 : H567DRAFT_scaffold00007.7]	12	1	3	3	16	0	9.46118e+07	127602026	5.48037e+07					260.912	12	3	7		0			486.699	8.86	2	9	350	37.2753	5.57959
2527181466	H567DRAFT_01499 FHA domain protein [Desulfobacterium anilini DSM 4660 : H567DRAFT_scaffold00006.6]	11.92	1	3	3	3	83393680	3.27579e+07	58135762	0		0			32.3014	11.92	3	3		0							369	39.4056	6.85889
2527183314	H567DRAFT_03349 Predicted periplasmic or secreted lipoprotein [Desulfobacterium anilini DSM 4660 : H567DRAFT_scaffold00034.34]	11.9	1	2	2	6	173526960	196839293	0	0	335.557	11.9	2	6		0											168	17.7074	4.98291
2527182032	H567DRAFT_02066 two component, sigma54 specific, transcriptional regulator, Fis family [Desulfobacterium anilini DSM 4660 : H567DRAFT_scaffold00010.10]	11.83	1	4	4	8	0	7.13333e+07	3.94442e+07	0		0			72.1913	9.82	3	4		0			43.6363	8.04	2	4	448	50.8773	5.61768
2527181599	H567DRAFT_01633 Cysteine protease, C1A family [Desulfobacterium anilini DSM 4660 : H567DRAFT_scaffold00007.7]	11.75	1	3	3	13	302049948	4.77055e+07	0	0	268.734	8.2	2	8	226.974	6.65	2	5									451	49.1816	5.0083
2527182121	H567DRAFT_02155 ribulose-5-phosphate 3-epimerase (EC 5.1.3.1) [Desulfobacterium anilini DSM 4660 : H567DRAFT_scaffold00011.11]	11.71	1	2	2	6	8.30211e+07	45047520	3.08371e+07	6.40208e+07		0				0				0			141.669	11.71	2	6	222	23.7195	5.5542
2527182468	H567DRAFT_02502 phosphoglucosamine mutase [Desulfobacterium anilini DSM 4660 : H567DRAFT_scaffold00016.16]	11.61	1	4	4	14	0	3.72801e+07	7.09094e+07	4.87134e+07						0			351.476	11.61	4	14		0			448	47.6086	7.15186
2527180141	H567DRAFT_00173 HEAT-like repeat-containing protein [Desulfobacterium anilini DSM 4660 : H567DRAFT_scaffold00001.1]	11.6	1	2	2	5	2.11203e+08	0	1.65367e+08	0	32.56	11.6	2	5						0							250	27.3199	5.70654
2527181624	H567DRAFT_01658 Aspartate/methionine/tyrosine aminotransferase [Desulfobacterium anilini DSM 4660 : H567DRAFT_scaffold00007.7]	11.57	1	3	3	6	9.63022e+07	5.85161e+07	50133663	7.37356e+07		0			48.2135	11.57	3	4	25.1503	6.02	2	2		0			432	48.2137	6.41748
2527182667	H567DRAFT_02701 thiamine-phosphate diphosphorylase [Desulfobacterium anilini DSM 4660 : H567DRAFT_scaffold00019.19]	11.57	1	2	2	6	0	0	62151681	6.45531e+07		0				0				0			332.725	11.57	2	6	216	22.6552	6.21436
2527183617	H567DRAFT_03653 hypothetical protein [Desulfobacterium anilini DSM 4660 : H567DRAFT_scaffold00045.45]	11.55	1	2	2	13	103068602	29754014	109415071	5.4361e+07		0				0				0			682.285	11.55	2	13	251	26.2325	5.17334
2527181396	H567DRAFT_01428 bacterial translation initiation factor 2 (bIF-2) [Desulfobacterium anilini DSM 4660 : H567DRAFT_scaffold00005.5]	11.44	1	8	8	44	0	0	139556076	1.23312e+08		0				0			663.761	9	6	22	610.169	8.9	7	22	944	102.953	5.21143
2527181663	H567DRAFT_01697 ATP-dependent RNA helicase RhlB [Desulfobacterium anilini DSM 4660 : H567DRAFT_scaffold00007.7]	11.39	1	5	5	23	0	0	1.65143e+08	9.49375e+07									340.112	11.39	5	16	123.717	9.18	4	7	588	65.1078	9.24658
2527183090	H567DRAFT_03125 MoxR-like ATPase [Desulfobacterium anilini DSM 4660 : H567DRAFT_scaffold00027.27]	11.34	1	2	2	7	0	23244821	5.51021e+07	3.23692e+07						0			150.801	11.34	2	5	52.71	11.34	2	2	291	32.3619	4.99561
2527180699	H567DRAFT_00731 two-component system, NtrC family, nitrogen regulation response regulator GlnG [Desulfobacterium anilini DSM 4660 : H567DRAFT_scaffold00003.3]	11.33	1	5	5	25	46135091	4.22473e+07	1.14259e+08	7.41023e+07		0			30.1147	4.67	2	4	348.948	8.44	3	15	155.667	6.67	2	6	450	50.3128	6.63916
2527180022	H567DRAFT_00054 6-phosphofructokinase (EC 2.7.1.11) [Desulfobacterium anilini DSM 4660 : H567DRAFT_scaffold00001.1]	11.19	1	4	5	27	91115217	7.51438e+07	1.04366e+08	8.25698e+07	98.5743	5.25	2	7	222.855	5.25	2	7	293.354	9.13	4	10	46.0704	4.11	2	3	438	47.7895	7.7085
2527180458	H567DRAFT_00490 Putative peptidoglycan-binding domain-containing protein [Desulfobacterium anilini DSM 4660 : H567DRAFT_scaffold00002.2]	11.19	1	3	3	5	455192872	1.35084e+08	3.10657e+08	6.34835e+07		0				0				0			88.8938	11.19	3	5	286	32.1787	7.44482
2527180987	H567DRAFT_01019 1-(5-phosphoribosyl)-5-[(5-phosphoribosylamino)methylideneamino] imidazole-4-carboxamide isomerase [Desulfobacterium anilini DSM 4660 : H567DRAFT_scaffold00003.3]	11.07	1	2	2	3	63761708	0	4.24071e+07	3.67983e+08		0				0				0			155.407	11.07	2	3	244	26.4079	5.24951
2527180393	H567DRAFT_00425 DNA polymerase I [Desulfobacterium anilini DSM 4660 : H567DRAFT_scaffold00002.2]	11.07	1	9	9	31	1.0523e+08	1.46201e+08	67090470	3.38631e+07	179.409	6.15	4	9	170.85	5.37	4	8	366.181	6.38	5	14		0			894	101.975	7.44482
2527183484	H567DRAFT_03520 2,4-dienoyl-CoA reductase [Desulfobacterium anilini DSM 4660 : H567DRAFT_scaffold00039.39]	11.05	1	2	2	8	0	6.0094e+07	0	2.9965e+07					274.229	11.05	2	8						0			371	40.3376	6.11279
2527181404	H567DRAFT_01436 bacterial peptide chain release factor 2 (bRF-2) [Desulfobacterium anilini DSM 4660 : H567DRAFT_scaffold00005.5]	11.05	1	3	3	14	0	0	5.70316e+07	4.38624e+07									217.87	11.05	3	10	119.716	11.05	3	4	344	39.5341	5.5542
2527181293	H567DRAFT_01325 Predicted lipid-binding transport protein, Tim44 family [Desulfobacterium anilini DSM 4660 : H567DRAFT_scaffold00005.5]	11.03	1	3	3	16	3.38254e+07	1.44796e+08	1.1784e+08	9.61493e+07	141.32	8.62	2	3	172.38	8.62	2	3	223.32	11.03	3	5	222.63	11.03	3	5	290	31.5517	6.15088
2527180105	H567DRAFT_00137 electron transfer flavoprotein beta subunit [Desulfobacterium anilini DSM 4660 : H567DRAFT_scaffold00001.1]	11.03	1	3	3	8	0	0	6.81872e+07	3.17906e+06									105.66	11.03	3	8		0			263	28.5792	5.73193
2527182768	H567DRAFT_02803 succinyl-CoA synthetase (ADP-forming) beta subunit (EC 6.2.1.5) [Desulfobacterium anilini DSM 4660 : H567DRAFT_scaffold00021.21]	11.02	1	3	3	3	0	0	1.0248e+08	6.95535e+07									43.9277	11.02	3	3		0			381	40.9269	5.41455
2527183076	H567DRAFT_03111 glucosyl-3-phosphoglycerate synthase [Desulfobacterium anilini DSM 4660 : H567DRAFT_scaffold00027.27]	10.99	1	4	4	11	0	0	8.24381e+07	45871347									213.737	10.99	4	8	97.1103	8.79	3	3	455	52.4263	7.51807
2527181428	H567DRAFT_01461 protein-L-isoaspartate(D-aspartate) O-methyltransferase [Desulfobacterium anilini DSM 4660 : H567DRAFT_scaffold00006.6]	10.81	1	2	2	37	116768262	8.18663e+07	1.29605e+08	7.67114e+07	342.019	10.81	2	8	354.411	10.81	2	7	667.208	10.81	2	13	428.077	10.81	2	9	222	24.9001	7.43018
2527184053	H567DRAFT_04089 pyruvate ferredoxin oxidoreductase alpha subunit [Desulfobacterium anilini DSM 4660 : H567DRAFT_scaffold00097.97]	10.77	1	2	2	2	0	82252742	102497291	0					65.5079	10.77	2	2		0							390	42.7536	4.91943
2527183092	H567DRAFT_03127 Nucleotide-binding universal stress protein, UspA family [Desulfobacterium anilini DSM 4660 : H567DRAFT_scaffold00027.27]	10.7	1	2	2	12	0	93317757	0	0					157.815	10.7	2	12									299	32.7987	10.0229
2527180489	H567DRAFT_00521 type III secretion system apparatus protein YscQ/HrcQ [Desulfobacterium anilini DSM 4660 : H567DRAFT_scaffold00002.2]	10.67	1	2	2	8	0	0	8.03826e+07	0									181.731	10.67	2	8					375	42.2633	4.97021
2527183000	H567DRAFT_03035 Galactose-1-phosphate uridylyltransferase [Desulfobacterium anilini DSM 4660 : H567DRAFT_scaffold00025.25]	10.66	1	3	3	11	5.42161e+07	77175182	5.08051e+07	0	135.319	7.78	2	5		0			131.687	7.2	2	6					347	39.6978	5.74463
2527183431	H567DRAFT_03467 acetyl-CoA C-acetyltransferase [Desulfobacterium anilini DSM 4660 : H567DRAFT_scaffold00037.37]	10.58	1	3	4	8	0	2.59659e+06	41400542	5.24268e+07					69.1147	4.28	2	3		0			47.3725	10.58	4	5	397	42.5054	6.44287
2527181908	H567DRAFT_01942 nicotinamidase/pyrazinamidase [Desulfobacterium anilini DSM 4660 : H567DRAFT_scaffold00009.9]	10.57	1	2	2	11	9.18042e+07	50400430	166903840	9.35709e+07		0			89.9416	10.57	2	6		0			90.9991	10.57	2	5	246	26.516	4.71631
2527183717	H567DRAFT_03753 LSU ribosomal protein L2P [Desulfobacterium anilini DSM 4660 : H567DRAFT_scaffold00051.51]	10.55	1	2	2	3	0	0	0	3.65504e+07						0							55.068	10.55	2	3	275	30.3643	10.5649
2527181515	H567DRAFT_01548 hypothetical protein [Desulfobacterium anilini DSM 4660 : H567DRAFT_scaffold00006.6]	10.5	1	2	2	4	0	0	4.77371e+07	0									96.8859	10.5	2	4					219	24.7437	9.15869
2527180121	H567DRAFT_00153 N-methylhydantoinase A [Desulfobacterium anilini DSM 4660 : H567DRAFT_scaffold00001.1]	10.49	1	4	4	16	0	3.14847e+07	1.57649e+07	3.14291e+07					211.06	9.63	3	4	59.3267	7.18	2	3	129.594	6.32	3	9	696	75.5531	5.30029
2527183080	H567DRAFT_03115 Pimeloyl-ACP methyl ester carboxylesterase [Desulfobacterium anilini DSM 4660 : H567DRAFT_scaffold00027.27]	10.45	1	2	2	4	0	90968538	1.28752e+08	9.24567e+07						0				0			32.46	10.45	2	4	268	28.3414	6.43018
2527181482	H567DRAFT_01515 type VI secretion system protein VasG [Desulfobacterium anilini DSM 4660 : H567DRAFT_scaffold00006.6]	10.42	1	8	8	38	49140392	93314630	7.19134e+07	0	84.1434	2.82	2	4	186.685	7.38	6	17	442.41	7.6	5	17					921	99.7243	5.46533
2527183218	H567DRAFT_03253 membrane fusion protein, multidrug efflux system [Desulfobacterium anilini DSM 4660 : H567DRAFT_scaffold00031.31]	10.41	1	2	2	8	0	0	3.04214e+07	28540793									152.892	10.41	2	5	156.576	10.41	2	3	413	45.3054	5.51611
2527183961	H567DRAFT_03997 NADH dehydrogenase/NADH:ubiquinone oxidoreductase 75 kD subunit (chain G) [Desulfobacterium anilini DSM 4660 : H567DRAFT_scaffold00072.72]	10.39	1	2	2	4	92661907	0	66766733	0		0							39.4489	10.39	2	4					231	25.4461	8.47021
2527183697	H567DRAFT_03733 DNA binding domain-containing protein, excisionase family [Desulfobacterium anilini DSM 4660 : H567DRAFT_scaffold00050.50]	10.36	1	2	2	18	0	1.07123e+08	1.58319e+08	7.98683e+07					88.09	10.36	2	13		0			48.72	10.36	2	5	193	21.2024	7.57666
2527183691	H567DRAFT_03727 RAMP superfamily protein [Desulfobacterium anilini DSM 4660 : H567DRAFT_scaffold00049.49]	10.24	1	4	4	7	0	0	4.45812e+07	3.49365e+07									96.0663	8.01	3	5	49.46	4.66	2	2	537	58.9433	8.47021
2527183428	H567DRAFT_03464 Acetyl-CoA carboxylase, carboxyltransferase component [Desulfobacterium anilini DSM 4660 : H567DRAFT_scaffold00037.37]	10.04	1	3	3	8	4.54901e+07	0	1.91013e+07	1.23756e+07	197.442	7.39	2	6					76.8714	5.49	2	2		0			528	58.7665	6.99072
2527182331	H567DRAFT_02365 Uncharacterized protein, UPF0261 family [Desulfobacterium anilini DSM 4660 : H567DRAFT_scaffold00014.14]	10.02	1	5	5	27	1.3476e+08	6.97968e+07	7.02018e+07	3.70354e+07	100.689	7.09	3	5	145.037	8.07	4	7	238.309	7.09	3	11	82.6768	6.6	3	4	409	44.8812	5.88428
2527183132	H567DRAFT_03167 FdhD protein [Desulfobacterium anilini DSM 4660 : H567DRAFT_scaffold00029.29]	9.96	1	2	2	20	4.17872e+07	6.23698e+07	1.20932e+08	28325053		0			85.5104	9.96	2	6	161.576	9.96	2	9	54.43	9.96	2	5	271	29.6146	7.73779
2527180138	H567DRAFT_00170 Predicted metal-dependent phosphoesterases (PHP family) [Desulfobacterium anilini DSM 4660 : H567DRAFT_scaffold00001.1]	9.9	1	4	4	20	7.57603e+07	3.29896e+07	9.03833e+07	4.11152e+07	221.808	7.61	3	12	155.479	5.84	2	4		0			104.166	5.58	2	4	394	43	6.30322
2527180471	H567DRAFT_00503 dethiobiotin synthetase [Desulfobacterium anilini DSM 4660 : H567DRAFT_scaffold00002.2]	9.86	1	2	2	2	109111226	1.99871e+08	2.3797e+07	0		0			29.73	9.86	2	2		0				0			284	30.4489	5.66846
2527180271	H567DRAFT_00303 enoyl-CoA hydratase [Desulfobacterium anilini DSM 4660 : H567DRAFT_scaffold00001.1]	9.82	1	2	2	27	1.17222e+08	81309596	1.03838e+08	6.48596e+07	488.977	9.82	2	10	543.427	9.82	2	11	265.262	9.82	2	6		0			275	29.3892	5.47803
2527180524	H567DRAFT_00556 16S rRNA m(7)G-527 methyltransferase [Desulfobacterium anilini DSM 4660 : H567DRAFT_scaffold00002.2]	9.82	1	5	5	11	0	0	67155571	6.36448e+07									76.4677	8.38	3	4	174.263	9.82	4	7	489	53.4886	8.6167
2527181866	H567DRAFT_01900 CoA-substrate-specific enzyme activase, putative [Desulfobacterium anilini DSM 4660 : H567DRAFT_scaffold00009.9]	9.73	1	2	2	7	0	0	50529958	8.83302e+07										0			42.3773	9.73	2	7	257	27.7103	6.15088
2527183257	H567DRAFT_03292 diaminohydroxyphosphoribosylaminopyrimidine deaminase (EC 3.5.4.26)/5-amino-6-(5-phosphoribosylamino)uracil reductase (EC 1.1.1.193) [Desulfobacterium anilini DSM 4660 : H567DRAFT_scaffold00032.32]	9.69	1	3	3	11	0	0	7.41987e+07	45870764									318.651	6.28	2	4	240.371	9.69	3	7	382	41.0744	8.73389
2527179973	H567DRAFT_00005 Glyoxylase, beta-lactamase superfamily II [Desulfobacterium anilini DSM 4660 : H567DRAFT_scaffold00001.1]	9.68	1	2	2	5	0	0	5.02348e+07	0									72.2646	9.68	2	5					248	28.1018	4.97021
2527183394	H567DRAFT_03430 phosphotransferase system, enzyme I, PtsI [Desulfobacterium anilini DSM 4660 : H567DRAFT_scaffold00036.36]	9.67	1	3	3	19	5.68303e+07	7.17502e+07	6.37807e+07	3.24993e+07	49.96	6.39	2	2	163.98	6.39	2	6	205.75	9.67	3	9	75.1389	6.39	2	2	579	61.744	5.47803
2527183313	H567DRAFT_03348 Glyoxylase, beta-lactamase superfamily II [Desulfobacterium anilini DSM 4660 : H567DRAFT_scaffold00034.34]	9.66	1	2	2	3	0	0	7.61962e+07	8.9987e+07		0								0			74.62	9.66	2	3	290	31.9194	5.47803
2527182856	H567DRAFT_02891 3-oxoacyl-[acyl-carrier-protein] synthase II [Desulfobacterium anilini DSM 4660 : H567DRAFT_scaffold00023.23]	9.66	1	3	3	16	0	83122724	6.11355e+07	4.32449e+07					229.434	5.8	2	4	233.752	9.66	3	7	191.33	6.52	2	5	414	44.0562	6.69775
2527182643	H567DRAFT_02677 threonine synthase [Desulfobacterium anilini DSM 4660 : H567DRAFT_scaffold00019.19]	9.65	1	3	3	5	50214182	2.3243e+07	4.836e+07	3.46711e+07		0				0				0			130.67	9.65	3	5	487	54.2341	5.71924
2527182001	H567DRAFT_02035 Xaa-Pro aminopeptidase [Desulfobacterium anilini DSM 4660 : H567DRAFT_scaffold00010.10]	9.62	1	3	3	29	118689352	6.32296e+07	4.30621e+07	4.87476e+07		0			295.18	7.09	2	9	217.96	9.62	3	8	396.18	7.09	2	12	395	42.9367	6.11279
2527182169	H567DRAFT_02203 glycyl-tRNA synthetase alpha chain [Desulfobacterium anilini DSM 4660 : H567DRAFT_scaffold00012.12]	9.59	1	2	2	8	0	0	110393314	9.90443e+07										0			194.61	9.59	2	8	292	33.5128	4.90674
2527181336	H567DRAFT_01368 TRAP-type C4-dicarboxylate transport system, substrate-binding protein [Desulfobacterium anilini DSM 4660 : H567DRAFT_scaffold00005.5]	9.52	1	3	3	10	67934052	34098378	7.34177e+07	33224129		0				0			203.529	9.52	3	10		0			336	36.9694	6.17627
2527180702	H567DRAFT_00734 aspartyl-tRNA synthetase (EC 6.1.1.12) [Desulfobacterium anilini DSM 4660 : H567DRAFT_scaffold00003.3]	9.5	1	4	4	17	8.07077e+07	0	9.88855e+07	1.34328e+08		0							151.398	5	3	6	279.546	9.5	4	11	600	67.5987	5.71924
2527181076	H567DRAFT_01108 Undecaprenyl pyrophosphate synthetase (EC 2.5.1.31) [Desulfobacterium anilini DSM 4660 : H567DRAFT_scaffold00004.4]	9.5	1	2	2	3	0	0	0	51042923													75.72	9.5	2	3	242	27.8235	6.82959
2527179983	H567DRAFT_00015 1,4-alpha-glucan branching enzyme [Desulfobacterium anilini DSM 4660 : H567DRAFT_scaffold00001.1]	9.46	1	6	6	54	74222830	5.85066e+07	9.26905e+07	6.1544e+07	118.082	3.11	2	9	144.914	3.11	2	10	659.886	6.35	4	19	449.787	7.7	5	16	740	84.9636	6.43018
2527183701	H567DRAFT_03737 dTDP-glucose 4,6-dehydratase [Desulfobacterium anilini DSM 4660 : H567DRAFT_scaffold00050.50]	9.46	1	2	2	3	0	0	32882256	47479289										0			77.617	9.46	2	3	349	39.5855	6.65381
2527182297	H567DRAFT_02331 glucose-6-phosphate isomerase (EC 5.3.1.9) [Desulfobacterium anilini DSM 4660 : H567DRAFT_scaffold00014.14]	9.39	1	3	3	5	0	7.82473e+07	2.62205e+07	0					23.6003	7.4	2	2	31.9241	4.69	2	3					554	62.5638	6.62451
2527180397	H567DRAFT_00429 ribonuclease E [Desulfobacterium anilini DSM 4660 : H567DRAFT_scaffold00002.2]	9.36	1	4	4	19	0	0	8.61934e+07	85010973									539.236	9.36	4	16	85.6779	3.39	2	3	502	56.8958	8.63135
2527180085	H567DRAFT_00117 prephenate dehydrogenase [Desulfobacterium anilini DSM 4660 : H567DRAFT_scaffold00001.1]	9.33	1	2	2	25	104784181	3.53693e+07	5.4773e+07	4.03335e+07		0			207.61	9.33	2	5	425.776	9.33	2	12	277.915	9.33	2	8	268	28.7306	5.61768
2527183222	H567DRAFT_03257 enoyl-[acyl-carrier protein] reductase II [Desulfobacterium anilini DSM 4660 : H567DRAFT_scaffold00031.31]	9.32	1	2	2	2	0	2.7317e+07	0	47232257					166.956	9.32	2	2		0				0			354	38.0909	6.1001
2527182857	H567DRAFT_02892 3-oxoacyl-[acyl-carrier-protein] synthase III [Desulfobacterium anilini DSM 4660 : H567DRAFT_scaffold00023.23]	9.29	1	2	2	4	5.47815e+07	0	44635289	33357742		0								0			111.602	9.29	2	4	366	40.9187	6.18896
2527183299	H567DRAFT_03334 CBS domain-containing protein [Desulfobacterium anilini DSM 4660 : H567DRAFT_scaffold00033.33]	9.24	1	2	2	7	8.17316e+07	4.15253e+07	26842512	22349404	29.75	9.24	2	7		0				0				0			184	20.9101	7.40088
2527182428	H567DRAFT_02462 hypothetical protein [Desulfobacterium anilini DSM 4660 : H567DRAFT_scaffold00016.16]	9.1	1	7	7	45	1.06896e+08	4.31538e+07	6.63077e+07	2.59957e+07	884.163	8.21	6	19	351.749	4.35	3	7	853.41	5.23	4	14	275.3	3.06	2	5	1242	139.361	6.12549
2527182981	H567DRAFT_03016 4-hydroxybutyryl-CoA dehydratase / vinylacetyl-CoA-Delta-isomerase [Desulfobacterium anilini DSM 4660 : H567DRAFT_scaffold00025.25]	9.09	1	4	4	12	20625509	0	6.94343e+07	0		0							134.898	9.09	4	12					495	55.6461	5.73193
2527182968	H567DRAFT_03003 xanthine dehydrogenase YagS FAD-binding subunit [Desulfobacterium anilini DSM 4660 : H567DRAFT_scaffold00025.25]	9.09	1	2	2	6	0	0	2.59891e+07	0									154.34	9.09	2	6					330	35.1187	9.17334
2527182939	H567DRAFT_02974 hypothetical protein [Desulfobacterium anilini DSM 4660 : H567DRAFT_scaffold00024.24]	9.06	1	4	4	24	1.07099e+08	38936780	1.13136e+08	1.09956e+08	45.0706	6.97	3	3		0			346.751	6.97	3	11	355.972	6.97	3	10	574	63.3242	4.88135
2527180160	H567DRAFT_00192 ribose-phosphate pyrophosphokinase [Desulfobacterium anilini DSM 4660 : H567DRAFT_scaffold00001.1]	9.06	1	2	2	8	1.09102e+08	0	1.78919e+07	0	181.803	9.06	2	8						0							309	33.5518	8.89502
2527182765	H567DRAFT_02800 glycerol-3-phosphate dehydrogenase [Desulfobacterium anilini DSM 4660 : H567DRAFT_scaffold00021.21]	9.05	1	3	3	6	0	0	60624697	49878413									36.3049	6.79	2	3	34.56	5.56	2	3	486	52.8034	6.66846
2527181212	H567DRAFT_01244 PAS/PAC sensor hybrid histidine kinase (EC 2.7.13.3) [Desulfobacterium anilini DSM 4660 : H567DRAFT_scaffold00005.5]	8.96	1	3	3	5	0	5.99532e+07	1.08445e+08	5.57947e+07					230.886	8.96	3	5		0				0			491	53.9865	5.45264
2527180567	H567DRAFT_00599 methylthioribose-1-phosphate isomerase [Desulfobacterium anilini DSM 4660 : H567DRAFT_scaffold00002.2]	8.96	1	3	3	13	0	0	4.39811e+07	3.83426e+07									126.86	8.96	3	4	143.676	8.96	3	9	346	37.3105	7.88428
2527181603	H567DRAFT_01637 PAS domain S-box-containing protein [Desulfobacterium anilini DSM 4660 : H567DRAFT_scaffold00007.7]	8.83	1	5	5	14	65829167	2.70169e+07	5.17545e+07	3.30706e+07		0			360.54	4.13	2	6	272.243	4.02	3	6	32.9317	3.46	2	2	895	102.21	6.13818
2527182220	H567DRAFT_02254 acetyltransferase [Desulfobacterium anilini DSM 4660 : H567DRAFT_scaffold00013.13]	8.81	1	4	4	12	9.11653e+07	3.01155e+07	2.8364e+07	0	168.163	5.11	2	5	294.925	6.25	3	7		0							704	76.7726	6.50732
2527181968	H567DRAFT_02002 two-component system, NtrC family, response regulator [Desulfobacterium anilini DSM 4660 : H567DRAFT_scaffold00010.10]	8.81	1	2	2	6	3.58964e+07	0	0	0	91.9926	8.81	2	6													454	51.3731	5.85889
2527180127	H567DRAFT_00159 TRAP-type C4-dicarboxylate transport system, substrate-binding protein [Desulfobacterium anilini DSM 4660 : H567DRAFT_scaffold00001.1]	8.8	1	3	3	21	8.84946e+07	6.77939e+07	7.64078e+07	0	34.3514	6.45	2	7	41.29	6.45	2	8	49.2759	6.16	2	6					341	39.5742	7.44482
2527182819	H567DRAFT_02854 hypothetical protein [Desulfobacterium anilini DSM 4660 : H567DRAFT_scaffold00022.22]	8.76	1	2	3	18	0	0	2.461e+07	1.56562e+07									293.571	8.76	3	10	287.613	8.76	2	8	251	27.9572	7.44482
2527180090	H567DRAFT_00122 chorismate synthase [Desulfobacterium anilini DSM 4660 : H567DRAFT_scaffold00001.1]	8.74	1	3	3	15	101349660	0	7.91512e+07	4.89066e+07		0							167.513	5.46	2	7	278.151	8.74	3	8	366	38.5828	7.34229
2527181234	H567DRAFT_01266 type II secretion system protein E (GspE) [Desulfobacterium anilini DSM 4660 : H567DRAFT_scaffold00005.5]	8.74	1	4	4	7	2.82473e+07	0	4.80003e+07	5.09658e+07	34.45	3.5	2	2					130.812	5.24	2	5		0			572	63.5623	5.80811
2527182048	H567DRAFT_02082 NADH-quinone oxidoreductase subunit F [Desulfobacterium anilini DSM 4660 : H567DRAFT_scaffold00011.11]	8.71	1	5	5	27	9.64339e+07	0	9.25584e+07	6.18974e+07	316.448	3.42	2	8					389.46	7.15	4	12	283.399	3.89	2	7	643	69.0388	5.51611
2527180860	H567DRAFT_00892 NAD-dependent DNA ligase (contains BRCT domain type II) [Desulfobacterium anilini DSM 4660 : H567DRAFT_scaffold00003.3]	8.7	1	2	2	10	5.64912e+07	3.83831e+07	5.93142e+07	5.2367e+07		0			107.388	8.7	2	3	139.731	8.7	2	4	83.3748	8.7	2	3	276	30.0325	5.79541
2527181980	H567DRAFT_02014 acetyl-CoA C-acetyltransferase [Desulfobacterium anilini DSM 4660 : H567DRAFT_scaffold00010.10]	8.7	1	2	2	7	6.47643e+06	2.72544e+07	1.46748e+07	0		0			148.582	8.7	2	7		0							391	41.1162	6.01123
2527182306	H567DRAFT_02340 trehalose synthase (ADP-glucose) (EC 2.4.1.245) [Desulfobacterium anilini DSM 4660 : H567DRAFT_scaffold00014.14]	8.65	1	3	3	13	144167108	4.22898e+07	8.39154e+07	36086022		0			33.8832	6.01	2	2	97.1374	8.65	3	7	55.49	6.01	2	4	416	47.0014	7.13721
2527183308	H567DRAFT_03343 Acyl-CoA dehydrogenase [Desulfobacterium anilini DSM 4660 : H567DRAFT_scaffold00034.34]	8.63	1	2	2	9	7.33862e+07	389067374	3.74472e+07	0	373.036	8.63	2	9		0				0							417	46.007	5.99854
2527180257	H567DRAFT_00289 alanine racemase [Desulfobacterium anilini DSM 4660 : H567DRAFT_scaffold00001.1]	8.63	1	2	2	7	0	93150705	6.97679e+07	4.15794e+07						0			264.632	8.63	2	7		0			371	40.1555	6.56592
2527180585	H567DRAFT_00617 GAF domain-containing protein [Desulfobacterium anilini DSM 4660 : H567DRAFT_scaffold00002.2]	8.61	1	2	2	2	0	0	2.51787e+08	0									21.4603	8.61	2	2		0			209	22.7062	8.06006
2527183145	H567DRAFT_03180 Acyl-CoA dehydrogenase [Desulfobacterium anilini DSM 4660 : H567DRAFT_scaffold00029.29]	8.43	1	2	2	4	0	0	4.14105e+07	2.51274e+07									39.3363	8.43	2	4		0			415	46.0193	7.04932
2527183690	H567DRAFT_03726 CRISPR-associated protein Csm4 [Desulfobacterium anilini DSM 4660 : H567DRAFT_scaffold00049.49]	8.4	1	2	2	4	0	0	4.48489e+07	0									40.6269	8.4	2	4					357	39.1901	6.34131
2527181516	H567DRAFT_01549 hypothetical protein [Desulfobacterium anilini DSM 4660 : H567DRAFT_scaffold00006.6]	8.3	1	2	2	9	30005326	0	9.61278e+07	8.63999e+07		0							75.4379	8.3	2	9		0			289	31.4052	4.93213
2527183140	H567DRAFT_03175 2-oxoglutarate ferredoxin oxidoreductase, alpha subunit [Desulfobacterium anilini DSM 4660 : H567DRAFT_scaffold00029.29]	8.12	1	2	2	5	0	2.32823e+07	5.92974e+07	0						0			107.645	8.12	2	5					382	42.0835	6.3667
2527183615	H567DRAFT_03651 Uncharacterized protein involved in formation of curli polymers [Desulfobacterium anilini DSM 4660 : H567DRAFT_scaffold00045.45]	8.09	1	2	2	4	0	0	3.10349e+07	0									62.3075	8.09	2	4					383	41.4384	6.60986
2527182150	H567DRAFT_02184 4Fe-4S dicluster domain-containing protein [Desulfobacterium anilini DSM 4660 : H567DRAFT_scaffold00012.12]	8.03	1	2	2	4	0	48527020	0	4.24574e+07						0							101.125	8.03	2	4	361	39.9972	5.64307
2527183754	H567DRAFT_03790 arylsulfatase [Desulfobacterium anilini DSM 4660 : H567DRAFT_scaffold00052.52]	7.97	1	3	3	8	7.43679e+07	3.05435e+07	6.37007e+07	0	255.77	7.97	3	8		0				0							602	66.9001	6.37939
2527180816	H567DRAFT_00848 adenylyltransferase and sulfurtransferase [Desulfobacterium anilini DSM 4660 : H567DRAFT_scaffold00003.3]	7.97	1	2	2	4	0	0	0	1.82074e+07													36.8346	7.97	2	4	251	26.794	7.81104
2527181649	H567DRAFT_01683 23S rRNA G2445 N2-methylase RlmL [Desulfobacterium anilini DSM 4660 : H567DRAFT_scaffold00007.7]	7.96	1	6	6	16	9.04514e+07	86956965	149968248	3.70561e+07	651.619	3.76	3	12		0				0			114.905	4.2	3	4	1118	123.332	8.51416
2527182059	H567DRAFT_02093 fatty-acyl-CoA synthase [Desulfobacterium anilini DSM 4660 : H567DRAFT_scaffold00011.11]	7.91	1	3	3	12	7.66619e+06	0	1.66219e+08	1.04815e+08		0							128.34	4.9	2	6	94.1878	7.91	3	6	531	58.6276	7.18115
2527181962	H567DRAFT_01996 cysteinyl-tRNA synthetase [Desulfobacterium anilini DSM 4660 : H567DRAFT_scaffold00010.10]	7.84	1	5	5	14	9.00039e+07	4.61641e+07	0	5.29025e+07	307.329	4.88	3	10		0							110.685	4.63	3	4	778	87.9065	8.33838
2527183073	H567DRAFT_03108 glycerate 2-kinase [Desulfobacterium anilini DSM 4660 : H567DRAFT_scaffold00027.27]	7.78	1	2	2	12	0	0	105369860	6.33619e+07									247.471	7.78	2	7	187.509	7.78	2	5	450	47.752	5.49072
2527180122	H567DRAFT_00154 N-methylhydantoinase B [Desulfobacterium anilini DSM 4660 : H567DRAFT_scaffold00001.1]	7.77	1	3	3	6	8.62677e+07	1.61602e+07	4.61419e+07	2.01575e+07	75.5739	7.77	3	4		0			52.4979	6.04	2	2		0			579	62.5516	5.35107
2527183990	H567DRAFT_04026 Predicted transcriptional regulator, contains HTH domain [Desulfobacterium anilini DSM 4660 : H567DRAFT_scaffold00077.77]	7.66	1	2	2	11	0	7.41585e+07	6.69733e+07	0					91.8144	7.66	2	6	52.1325	7.66	2	5					418	46.6811	5.90967
2527182758	H567DRAFT_02793 iron complex outermembrane recepter protein [Desulfobacterium anilini DSM 4660 : H567DRAFT_scaffold00021.21]	7.58	1	5	5	14	0	0	4.08597e+07	6.8668e+07									36.5442	4.86	3	5	77.5435	6.29	4	9	699	78.4759	5.23682
2527182033	H567DRAFT_02067 PAS domain S-box-containing protein [Desulfobacterium anilini DSM 4660 : H567DRAFT_scaffold00010.10]	7.56	1	3	4	18	0	0	111195539	6.41852e+07		0							64.1821	3.68	2	7	140.231	7.56	4	11	516	58.0662	5.77002
2527182544	H567DRAFT_02578 amidophosphoribosyltransferase [Desulfobacterium anilini DSM 4660 : H567DRAFT_scaffold00017.17]	7.56	1	2	2	7	0	42499325	73954515	5.87383e+07						0			203.816	7.56	2	7		0			476	53.145	6.43018
2527180024	H567DRAFT_00056 protein of unknown function (DUF3786) [Desulfobacterium anilini DSM 4660 : H567DRAFT_scaffold00001.1]	7.5	1	1	2	3	0	0	0	8.35867e+07													26.9476	7.5	2	3	200	22.031	5.57959
2527180742	H567DRAFT_00774 2-polyprenyl-3-methyl-5-hydroxy-6-metoxy-1,4-benzoquinol methylase [Desulfobacterium anilini DSM 4660 : H567DRAFT_scaffold00003.3]	7.49	1	2	2	5	4.96877e+07	8.82614e+07	8.74556e+07	1.12894e+08	275.437	7.49	2	5		0				0				0			307	35.39	5.09717
2527180107	H567DRAFT_00139 hypothetical protein [Desulfobacterium anilini DSM 4660 : H567DRAFT_scaffold00001.1]	7.43	1	3	3	8	0	0	6.32598e+07	38025364									73.2606	7.43	3	4	113.866	4.77	2	4	377	41.972	8.00146
2527182156	H567DRAFT_02190 de-hypoxanthine futalosine cyclase [Desulfobacterium anilini DSM 4660 : H567DRAFT_scaffold00012.12]	7.37	1	2	2	2	0	4.27508e+07	8.16484e+07	4.02741e+07						0				0			79.3442	7.37	2	2	380	41.5011	6.43018
2527180100	H567DRAFT_00132 L-alanine dehydrogenase (EC 1.4.1.1) [Desulfobacterium anilini DSM 4660 : H567DRAFT_scaffold00001.1]	7.32	1	2	2	3	33095591	127426200	26246513	0		0			61.7997	7.32	2	3		0							369	38.9344	6.87354
2527182728	H567DRAFT_02763 PAS domain S-box-containing protein [Desulfobacterium anilini DSM 4660 : H567DRAFT_scaffold00020.20]	7.05	1	4	5	16	0	0	6.6732e+07	5.08914e+07									100.393	5.79	4	9	102.009	5.16	4	7	950	106.371	5.50342
2527180706	H567DRAFT_00738 1-deoxy-D-xylulose-5-phosphate synthase [Desulfobacterium anilini DSM 4660 : H567DRAFT_scaffold00003.3]	7.04	1	4	4	25	64767093	1.2147e+09	1.0228e+09	4.75921e+07	94.2131	3.91	2	2	302.612	4.23	2	7	545.988	4.23	2	8	401.792	4.23	2	8	639	69.5958	6.65381
2527183418	H567DRAFT_03454 uncharacterized protein [Desulfobacterium anilini DSM 4660 : H567DRAFT_scaffold00037.37]	7	1	4	4	8	0	0	1.35749e+07	1.86292e+07						0				0			229.264	7	4	8	757	83.6125	6.0874
2527183875	H567DRAFT_03911 3-hydroxybutyryl-CoA dehydrogenase [Desulfobacterium anilini DSM 4660 : H567DRAFT_scaffold00062.62]	6.92	1	1	2	4	3.84753e+06	0	1.20233e+08	0		0							26.539	6.92	2	4					289	31.8457	6.27783
2527180074	H567DRAFT_00106 Radical SAM superfamily enzyme YgiQ, UPF0313 family [Desulfobacterium anilini DSM 4660 : H567DRAFT_scaffold00001.1]	6.84	1	3	3	5	39059862	9.06184e+07	8.59097e+07	0		0				0			119.787	6.84	3	5					673	76.5411	5.61768
2527182995	H567DRAFT_03030 PAS domain S-box-containing protein [Desulfobacterium anilini DSM 4660 : H567DRAFT_scaffold00025.25]	6.8	1	7	7	25	45306929	2.58808e+07	6.73633e+07	2.41887e+07	96.183	2.78	3	4	207.988	3.58	3	7	337.306	6.22	6	12	45.5443	2.19	2	2	1367	152.467	5.42725
2527182329	H567DRAFT_02363 Phosphoenolpyruvate synthase/pyruvate phosphate dikinase [Desulfobacterium anilini DSM 4660 : H567DRAFT_scaffold00014.14]	6.8	1	3	3	21	8.49561e+07	8.45074e+07	52048010	4.66753e+07	480.796	5.19	2	12	268.915	4.83	2	6		0			124.567	4.83	2	3	559	64.2973	5.41455
2527181757	H567DRAFT_01791 uroporphyrinogen-III synthase (EC 4.2.1.75)/uroporphyrinogen-III C-methyltransferase (EC 2.1.1.107) [Desulfobacterium anilini DSM 4660 : H567DRAFT_scaffold00008.8]	6.77	1	3	3	14	44784990	3.36248e+07	57332631	47626705		0				0			103.033	6.77	3	8	194.046	6.77	3	6	517	55.9435	5.98584
2527183774	H567DRAFT_03810 Molecular chaperone [Desulfobacterium anilini DSM 4660 : H567DRAFT_scaffold00053.53]	6.74	1	2	2	3	0	0	0	3.34184e+07						0							74.6771	6.74	2	3	608	68.3378	6.20166
2527181354	H567DRAFT_01386 Adenine deaminase [Desulfobacterium anilini DSM 4660 : H567DRAFT_scaffold00005.5]	6.71	1	3	3	5	52632195	5.77279e+07	2.64266e+07	5.38539e+07		0				0				0			172.756	6.71	3	5	596	63.4781	5.51611
2527183695	H567DRAFT_03731 PAS domain S-box-containing protein [Desulfobacterium anilini DSM 4660 : H567DRAFT_scaffold00050.50]	6.7	1	2	2	2	5.04719e+07	0	3.85367e+07	0		0							62.4132	6.7	2	2					373	41.7558	5.73193
2527180126	H567DRAFT_00158 FAD/FMN-containing dehydrogenase [Desulfobacterium anilini DSM 4660 : H567DRAFT_scaffold00001.1]	6.67	1	3	3	8	62257853	3.90604e+07	6.07888e+07	0		0			61.9584	3.89	2	3	97.5995	6.67	3	5					540	60.6911	5.43994
2527180021	H567DRAFT_00053 Uncharacterized conserved protein, DUF39 family [Desulfobacterium anilini DSM 4660 : H567DRAFT_scaffold00001.1]	6.65	1	2	2	8	0	0	8.31035e+07	3.91379e+07									188.626	6.65	2	4	95.9832	6.65	2	4	391	41.9734	7.76709
2527180151	H567DRAFT_00183 ribosomal protein S12 methylthiotransferase accessory factor [Desulfobacterium anilini DSM 4660 : H567DRAFT_scaffold00001.1]	6.62	1	3	3	32	6.41428e+07	75958694	9.64732e+07	1.02023e+08		0			252.637	6.62	3	8	293.422	6.62	3	14	367.493	4.92	2	10	589	65.1709	5.57959
2527181862	H567DRAFT_01896 NAD+ synthase (glutamine-hydrolysing) [Desulfobacterium anilini DSM 4660 : H567DRAFT_scaffold00009.9]	6.58	1	3	3	16	4.62033e+07	2.50369e+07	4.75619e+07	2.88747e+07	69.1209	4.24	2	6		0			204.181	4.68	2	7	78.9307	4.68	2	3	684	76.158	6.58057
2527181094	H567DRAFT_01126 oxaloacetate decarboxylase, beta subunit [Desulfobacterium anilini DSM 4660 : H567DRAFT_scaffold00004.4]	6.56	1	2	2	8	0	0	0	87943398													409.48	6.56	2	8	381	41.046	8.82178
2527182366	H567DRAFT_02400 Outer membrane receptor proteins, mostly Fe transport [Desulfobacterium anilini DSM 4660 : H567DRAFT_scaffold00015.15]	6.53	1	2	2	5	0	0	0	8.16342e+07													180.526	6.53	2	5	475	52.7613	5.80811
2527180026	H567DRAFT_00058 asparaginyl-tRNA synthetase [Desulfobacterium anilini DSM 4660 : H567DRAFT_scaffold00001.1]	6.48	1	2	2	22	5.03354e+07	5.96207e+07	8.06581e+07	40781966	122.328	6.48	2	6	210.274	6.48	2	6	297.606	6.48	2	10		0			463	52.4533	5.2876
2527181616	H567DRAFT_01650 UDP-3-O-[3-hydroxymyristoyl] glucosamine N-acyltransferase [Desulfobacterium anilini DSM 4660 : H567DRAFT_scaffold00007.7]	6.38	1	2	2	6	0	0	71194464	0									105.024	6.38	2	6					345	36.2001	7.09326
2527182006	H567DRAFT_02040 amidophosphoribosyltransferase [Desulfobacterium anilini DSM 4660 : H567DRAFT_scaffold00010.10]	6.35	1	3	3	5	0	5.54269e+07	67444353	4.87098e+07						0				0			109.694	6.35	3	5	457	50.5386	7.78174
2527182971	H567DRAFT_03006 acetyl-CoA C-acetyltransferase [Desulfobacterium anilini DSM 4660 : H567DRAFT_scaffold00025.25]	6.28	1	2	2	3	0	0	3.625e+07	0									42.8037	6.28	2	3					398	42.963	6.26514
2527180959	H567DRAFT_00991 Protein of unknown function (DUF3553) [Desulfobacterium anilini DSM 4660 : H567DRAFT_scaffold00003.3]	6.25	1	2	2	6	5.43366e+06	3.97327e+07	8746139	0		0			34.31	6.25	2	6		0							288	33.2109	5.59229
2527181854	H567DRAFT_01888 Acyl-CoA hydrolase [Desulfobacterium anilini DSM 4660 : H567DRAFT_scaffold00009.9]	6.25	1	3	3	7	2.47589e+07	0	3.20238e+07	0	169.839	6.25	3	7						0							624	68.766	8.20654
2527181393	H567DRAFT_01425 phosphoesterase RecJ domain-containing protein [Desulfobacterium anilini DSM 4660 : H567DRAFT_scaffold00005.5]	6.19	1	2	2	6	0	0	2.62733e+07	1.51081e+07									68.7914	6.19	2	6		0			323	35.312	6.13818
2527181023	H567DRAFT_01055 7,8-dihydropterin-6-yl-methyl-4-(beta-D-ribofuranosyl)aminobenzene 5'-phosphate synthase [Desulfobacterium anilini DSM 4660 : H567DRAFT_scaffold00004.4]	6.09	1	2	2	25	1.44377e+08	110526186	142029773	9.5333e+07	243.31	6.09	2	6	146.51	6.09	2	5	288.2	6.09	2	7	197.69	6.09	2	7	279	30.4957	5.96045
2527181636	H567DRAFT_01670 Fe-S oxidoreductase [Desulfobacterium anilini DSM 4660 : H567DRAFT_scaffold00007.7]	6.09	1	2	2	19	61237165	4.50548e+07	9.59824e+07	3.68888e+07		0			178.33	6.09	2	8	194.317	6.09	2	7	120.57	6.09	2	4	542	59.783	6.91748
2527182251	H567DRAFT_02285 aspartyl/glutamyl-tRNA(Asn/Gln) amidotransferase subunit A [Desulfobacterium anilini DSM 4660 : H567DRAFT_scaffold00013.13]	6.05	1	2	2	3	2.26481e+06	0	1.07267e+07	8.4422e+06		0							61.4934	6.05	2	3		0			479	51.0391	5.47803
2527181100	H567DRAFT_01132 RNAse G [Desulfobacterium anilini DSM 4660 : H567DRAFT_scaffold00004.4]	6.04	1	2	2	8	0	130887578	1.2292e+08	8.61596e+07						0			130.157	6.04	2	8		0			513	58.8597	5.59229
2527181430	H567DRAFT_01463 two-component system, LuxR family, sensor kinase FixL [Desulfobacterium anilini DSM 4660 : H567DRAFT_scaffold00006.6]	5.98	1	2	2	4	75358393	5.11584e+07	2.34901e+07	6.56472e+07		0				0			81.2558	5.98	2	4		0			368	41.2665	5.75732
2527182449	H567DRAFT_02483 zinc protease [Desulfobacterium anilini DSM 4660 : H567DRAFT_scaffold00016.16]	5.93	1	4	4	9	1.7675e+07	0	60934878	3.67236e+07		0							151.432	2.68	2	4	273.154	4.81	3	5	894	97.8394	5.33838
2527180547	H567DRAFT_00579 Nitrate reductase gamma subunit [Desulfobacterium anilini DSM 4660 : H567DRAFT_scaffold00002.2]	5.93	1	2	2	3	0	0	3.08571e+07	2.57183e+07									25.55	5.93	2	3		0			590	64.8479	7.47412
2527182886	H567DRAFT_02921 hypothetical protein [Desulfobacterium anilini DSM 4660 : H567DRAFT_scaffold00023.23]	5.88	1	2	2	5	0	30712052	4.20213e+07	42105048						0			92.1824	5.88	2	5		0			493	53.5257	8.14795
2527183685	H567DRAFT_03721 CRISPR-associated protein [Desulfobacterium anilini DSM 4660 : H567DRAFT_scaffold00049.49]	5.87	1	4	4	13	0	0	5.34861e+07	6.50059e+07									172.145	4.89	3	10	51.9733	3.42	2	3	818	91.2275	8.80713
2527183008	H567DRAFT_03043 two-component system, NtrC family, nitrogen regulation response regulator GlnG [Desulfobacterium anilini DSM 4660 : H567DRAFT_scaffold00026.26]	5.86	1	2	2	37	8.21272e+07	7.38297e+07	9.54795e+07	5.92504e+07	155.06	5.86	2	10	125.526	5.86	2	6	253.565	5.86	2	13	186.784	5.86	2	8	478	52.7575	5.5415
2527181815	H567DRAFT_01849 Murein L,D-transpeptidase YcbB/YkuD [Desulfobacterium anilini DSM 4660 : H567DRAFT_scaffold00008.8]	5.83	1	2	2	5	53204498	0	2.55748e+07	9.74888e+06		0				0			129.06	5.83	2	5		0			566	64.1476	8.48486
2527181724	H567DRAFT_01758 F-type H+-transporting ATPase subunit alpha [Desulfobacterium anilini DSM 4660 : H567DRAFT_scaffold00008.8]	5.83	1	2	3	15	0	3.41605e+07	1.31404e+09	976054318					90.9819	5.83	3	5	103.874	3.88	2	5	128.241	3.88	2	5	515	56.3005	5.26221
2527182249	H567DRAFT_02283 glutamate synthase (NADH) large subunit (EC 1.4.1.14) [Desulfobacterium anilini DSM 4660 : H567DRAFT_scaffold00013.13]	5.74	1	6	6	11	0	0	6.47637e+07	4.25908e+07									69.3795	2.57	3	4	86.2615	3.96	4	7	1516	165.635	6.59521
2527181044	H567DRAFT_01076 12,18-didecarboxysiroheme deacetylase [Desulfobacterium anilini DSM 4660 : H567DRAFT_scaffold00004.4]	5.64	1	2	2	3	6.23987e+07	0	0	31617361		0											73.3331	5.64	2	3	408	45.4421	6.91748
2527181798	H567DRAFT_01832 Fe-S oxidoreductase [Desulfobacterium anilini DSM 4660 : H567DRAFT_scaffold00008.8]	5.59	1	2	3	4	1.95544e+06	0	2.23605e+07	0		0							72.1325	5.59	3	4					769	88.1237	8.5874
2527182231	H567DRAFT_02265 CBS domain-containing protein [Desulfobacterium anilini DSM 4660 : H567DRAFT_scaffold00013.13]	5.53	1	3	3	7	9.69867e+06	0	3.91573e+07	0		0							422.641	5.53	3	7					651	72.8833	7.29834
2527180857	H567DRAFT_00889 DNA replication and repair protein RecN [Desulfobacterium anilini DSM 4660 : H567DRAFT_scaffold00003.3]	5.5	1	2	2	2	1.91025e+08	0	1.66297e+07	0	50.6549	5.5	2	2						0							564	62.6929	5.69385
2527182978	H567DRAFT_03013 long-chain acyl-CoA synthetase [Desulfobacterium anilini DSM 4660 : H567DRAFT_scaffold00025.25]	5.47	1	2	2	3	0	0	2.73834e+07	0									83.3215	5.47	2	3					548	61.5687	5.33838
2527181640	H567DRAFT_01674 2-oxoglutarate ferredoxin oxidoreductase, alpha subunit [Desulfobacterium anilini DSM 4660 : H567DRAFT_scaffold00007.7]	5.43	1	2	2	11	0	0	4.18658e+07	2.08861e+07									39.582	5.43	2	5	64.4675	5.43	2	6	387	41.7002	6.06201
2527180269	H567DRAFT_00301 Acyl-CoA synthetase (NDP forming) [Desulfobacterium anilini DSM 4660 : H567DRAFT_scaffold00001.1]	5.32	1	2	2	3	78742414	171717050	213077409	5.57296e+07		0				0			66.88	5.32	2	3		0			489	52.4414	7.02002
2527183106	H567DRAFT_03141 pyruvate phosphate dikinase [Desulfobacterium anilini DSM 4660 : H567DRAFT_scaffold00028.28]	5.16	1	5	5	7	7.64152e+07	45661631	2.13313e+07	7.85818e+06	89.8439	2.51	3	5		0			48.5214	2.65	2	2		0			1395	156.69	5.51611
2527180124	H567DRAFT_00156 FAD/FMN-containing dehydrogenase [Desulfobacterium anilini DSM 4660 : H567DRAFT_scaffold00001.1]	5.15	1	2	2	4	0	0	47595974	0									116.775	5.15	2	4					485	54.7478	6.63916
2527180844	H567DRAFT_00876 Anaerobic selenocysteine-containing dehydrogenase [Desulfobacterium anilini DSM 4660 : H567DRAFT_scaffold00003.3]	5.07	1	4	4	8	0	0	0	2.64036e+07													299.041	5.07	4	8	808	88.6064	6.63916
2527180789	H567DRAFT_00821 type II secretion system protein E (GspE) [Desulfobacterium anilini DSM 4660 : H567DRAFT_scaffold00003.3]	4.96	1	2	2	2	155139570	22986547	1.64685e+08	20001265		0				0			47.64	4.96	2	2		0			504	56.1366	5.31299
2527181847	H567DRAFT_01881 hypothetical protein [Desulfobacterium anilini DSM 4660 : H567DRAFT_scaffold00009.9]	4.88	1	2	2	2	0	0	0	2.56646e+07										0			24.13	4.88	2	2	574	64.1129	4.70361
2527180774	H567DRAFT_00806 asparagine synthase (glutamine-hydrolysing) [Desulfobacterium anilini DSM 4660 : H567DRAFT_scaffold00003.3]	4.75	1	2	2	6	0	0	3.2923e+07	0									46.6055	4.75	2	6					589	65.2382	6.20166
2527182751	H567DRAFT_02786 hypothetical protein [Desulfobacterium anilini DSM 4660 : H567DRAFT_scaffold00021.21]	4.69	1	3	3	3	4.43272e+07	0	89169884	121839604	52.5112	4.69	3	3						0				0			618	70.6912	4.85596
2527181125	H567DRAFT_01157 transcriptional regulator, XRE family with cupin sensor [Desulfobacterium anilini DSM 4660 : H567DRAFT_scaffold00004.4]	4.69	1	2	2	4	0	0	6.75209e+07	1.39178e+07									155.462	4.69	2	4		0			554	59.1346	5.43994
2527181581	H567DRAFT_01614 PAS domain S-box-containing protein [Desulfobacterium anilini DSM 4660 : H567DRAFT_scaffold00007.7]	4.68	1	3	3	17	2.23938e+08	5.81004e+07	8.42557e+07	51785510		0			149.098	3.54	2	9	94.6401	3.41	2	8		0			791	88.7847	5.87158
2527181496	H567DRAFT_01529 hypothetical protein [Desulfobacterium anilini DSM 4660 : H567DRAFT_scaffold00006.6]	4.61	1	1	2	8	7.60811e+07	1.74397e+07	1.26877e+07	5.89922e+06	131.856	4.61	2	8		0				0				0			737	80.0235	5.13525
2527182817	H567DRAFT_02852 molybdopterin molybdochelatase [Desulfobacterium anilini DSM 4660 : H567DRAFT_scaffold00022.22]	4.5	1	2	2	8	104301782	70314747	7.14354e+07	0		0				0			314.58	4.5	2	8					644	69.7965	6.11279
2527182346	H567DRAFT_02380 hypothetical protein [Desulfobacterium anilini DSM 4660 : H567DRAFT_scaffold00014.14]	4.4	1	2	2	13	0	0	6.15738e+07	6.04735e+07									37.84	4.4	2	3	233.67	4.4	2	10	364	38.4404	10.2573
2527181037	H567DRAFT_01069 serine protease Do [Desulfobacterium anilini DSM 4660 : H567DRAFT_scaffold00004.4]	4.37	1	2	2	4	0	0	25637610	9.89208e+07										0			34.32	4.37	2	4	481	51.75	7.35693
2527181858	H567DRAFT_01892 acetyl-CoA synthetase [Desulfobacterium anilini DSM 4660 : H567DRAFT_scaffold00009.9]	4.36	1	2	2	4	0	2.92178e+07	3.06974e+07	0						0			89.5498	4.36	2	4					573	64.0345	6.25244
2527180552	H567DRAFT_00584 nicotinamide-nucleotide amidase [Desulfobacterium anilini DSM 4660 : H567DRAFT_scaffold00002.2]	4.31	1	2	2	2	0	0	28492116	25870811									33.15	4.31	2	2		0			418	45.3581	6.81494
2527180590	H567DRAFT_00622 DNA-binding protein Fis [Desulfobacterium anilini DSM 4660 : H567DRAFT_scaffold00002.2]	4.12	1	2	2	3	0	0	0	6.44571e+07													83.46	4.12	2	3	510	57.3033	7.23975
2527183364	H567DRAFT_03399 PAS domain S-box-containing protein [Desulfobacterium anilini DSM 4660 : H567DRAFT_scaffold00035.35]	4.11	1	2	2	6	0	0	2.17714e+07	0									153.416	4.11	2	6					802	91.0267	5.8335
2527180048	H567DRAFT_00080 UDP-N-acetylglucosamine 1-carboxyvinyltransferase [Desulfobacterium anilini DSM 4660 : H567DRAFT_scaffold00001.1]	4.07	1	2	2	4	0	34778739	4.79317e+07	6.90489e+07						0			26.9243	4.07	2	4		0			418	44.5882	6.21436
2527181772	H567DRAFT_01806 UDP-N-acetylmuramoyl-tripeptide--D-alanyl-D-alanine ligase [Desulfobacterium anilini DSM 4660 : H567DRAFT_scaffold00008.8]	4	1	2	2	14	0	34465457	48285527	1.87078e+07		0			42.3392	4	2	3	141.728	4	2	11		0			475	50.8354	5.97314
2527180134	H567DRAFT_00166 4-hydroxybenzoyl-CoA reductase, alpha subunit [Desulfobacterium anilini DSM 4660 : H567DRAFT_scaffold00001.1]	3.97	1	2	2	10	59745710	0	0	2.42388e+07		0											181.089	3.97	2	10	756	82.4937	6.60986
2527180953	H567DRAFT_00985 type I restriction enzyme M protein [Desulfobacterium anilini DSM 4660 : H567DRAFT_scaffold00003.3]	3.94	1	2	2	4	0	3.47568e+07	5.19453e+07	0						0			34.888	3.94	2	4					710	79.5566	5.43994
2527182250	H567DRAFT_02284 aspartyl/glutamyl-tRNA(Asn/Gln) amidotransferase subunit C [Desulfobacterium anilini DSM 4660 : H567DRAFT_scaffold00013.13]	3.91	1	3	3	5	0	0	0	2.85319e+07										0			55.5893	3.91	3	5	717	81.4599	5.66846
2527181666	H567DRAFT_01700 xanthine dehydrogenase, molybdenum binding subunit apoprotein [Desulfobacterium anilini DSM 4660 : H567DRAFT_scaffold00007.7]	3.69	1	2	2	2	0	0	29577582	0									59.3349	3.69	2	2					759	82.1759	6.81494
2527183687	H567DRAFT_03723 CRISPR-associated protein Csm1 [Desulfobacterium anilini DSM 4660 : H567DRAFT_scaffold00049.49]	3.68	1	2	2	5	0	0	91796538	2.86073e+07						0				0			127.51	3.68	2	5	896	100.48	7.7085
2527182770	H567DRAFT_02805 NADPH-dependent glutamate synthase beta chain [Desulfobacterium anilini DSM 4660 : H567DRAFT_scaffold00021.21]	3.63	1	2	2	22	424000312	613698554	4.42364e+08	751493588		0				0			236.46	3.63	2	8		0			688	74.2354	6.0874
2527182892	H567DRAFT_02927 DNA ligase (NAD+) [Desulfobacterium anilini DSM 4660 : H567DRAFT_scaffold00023.23]	3.43	1	2	2	7	0	0	2.89936e+08	0									39.4867	3.43	2	7					671	75.2041	7.02002
2527180246	H567DRAFT_00278 Putative Zn-dependent protease, contains TPR repeats [Desulfobacterium anilini DSM 4660 : H567DRAFT_scaffold00001.1]	3.4	1	2	2	4	259701481	15945191	0	0	47.68	3.4	2	4		0											471	52.516	6.06201
2527183655	H567DRAFT_03691 L-aspartate oxidase [Desulfobacterium anilini DSM 4660 : H567DRAFT_scaffold00047.47]	3.35	1	2	2	4	58831518	0	0	4.67367e+07	35.6624	3.35	2	4										0			568	63.1582	6.53662
2527180252	H567DRAFT_00284 preprotein translocase subunit SecD [Desulfobacterium anilini DSM 4660 : H567DRAFT_scaffold00001.1]	3.19	1	2	2	10	0	99981568	68868725	85363938						0				0			144.874	3.19	2	10	533	58.6768	6.39209
2527181637	H567DRAFT_01671 NADPH-dependent glutamate synthase beta chain [Desulfobacterium anilini DSM 4660 : H567DRAFT_scaffold00007.7]	3.09	1	3	3	7	0	8.34255e+07	52886084	5.17271e+07					73.1349	2.21	2	3	118.857	1.68	2	4		0			1133	122.002	6.82959
2527181481	H567DRAFT_01514 type VI secretion system secreted protein VgrG [Desulfobacterium anilini DSM 4660 : H567DRAFT_scaffold00006.6]	2.9	1	2	2	10	1.62589e+08	0	0	0	187.389	2.9	2	10													759	84.5206	5.26221
2527183094	H567DRAFT_03129 acetyltransferase [Desulfobacterium anilini DSM 4660 : H567DRAFT_scaffold00027.27]	2.69	1	2	2	4	9.21446e+07	0	1.3254e+07	0		0							51.6896	2.69	2	4					892	96.231	5.78271
2527183573	H567DRAFT_03609 AIPR protein [Desulfobacterium anilini DSM 4660 : H567DRAFT_scaffold00043.43]	2.31	1	2	2	5	0	0	5.79485e+07	0									25.3	2.31	2	5		0			563	63.8538	6.06201
2527182545	H567DRAFT_02579 carbamoyl-phosphate synthase large subunit [Desulfobacterium anilini DSM 4660 : H567DRAFT_scaffold00017.17]	2.22	1	2	2	2	0	0	0	1.82002e+07													18.49	2.22	2	2	1080	118.328	5.46533

## Sheet: raw data replicates 2 & 3
Accession	Description	ΣCoverage	Σ# Proteins	Σ# Unique Peptides	Σ# Peptides	Σ# PSMs	4-AB 2: Area	4-AB 3: Area	Ani 2: Area	Ani 3: Area	Ben 2: Area	Ben 3: Area	Phe 2: Area	Phe 3: Area	Score 4-AB 2	Coverage 4-AB 2	# Peptides 4-AB 2	# PSM 4-AB 2	Score 4-AB 3	Coverage 4-AB 3	# Peptides 4-AB 3	# PSM 4-AB 3	Score Ani 2	Coverage Ani 2	# Peptides Ani 2	# PSM Ani 2	Score Ani 3	Coverage Ani 3	# Peptides Ani 3	# PSM Ani 3	Score Ben 2	Coverage Ben 2	# Peptides Ben 2	# PSM Ben 2	Score Ben 3	Coverage Ben 3	# Peptides Ben 3	# PSM Ben 3	Score Phe 2	Coverage Phe 2	# Peptides Phe 2	# PSM Phe 2	Score Phe 3	Coverage Phe 3	# Peptides Phe 3	# PSM Phe 3	# AAs	MW [kDa]	calc. pI
2527181097	H567DRAFT_01129 acetyl-CoA carboxylase biotin carboxyl carrier protein [Desulfobacterium anilini DSM 4660 : H567DRAFT_scaffold00004.4]	91.43	1	4	4	60	1.94316e+09	1.2e+09	2.49671e+09	1.09112e+09	6.46186e+08	7.71669e+08	1.74761e+09	2.01968e+09	134.6	62.86	3	11	98.58	91.43	4	6	192.95	91.43	4	13	62.44	91.43	4	8	72.65	41.43	2	5	86.1	62.86	3	6	33.36	42.86	2	5	80.08	42.86	2	6	70	7.29373	4.48779
2527180367	H567DRAFT_00399 ketol-acid reductoisomerase [Desulfobacterium anilini DSM 4660 : H567DRAFT_scaffold00002.2]	90.63	1	23	23	822	3.94497e+09	1.29688e+09	1.94118e+09	1.12472e+09	9.89946e+09	7.159e+09	9.54727e+09	2.39928e+09	3597.62	89.77	21	124	1205.71	63.92	13	35	1104.37	70.17	15	44	621.07	48.01	11	25	4449.55	83.52	19	134	3316.31	88.64	20	109	10154.1	89.49	21	257	2623.64	82.1	21	94	352	38.7025	5.09717
2527182486	H567DRAFT_02520 electron transfer flavoprotein alpha subunit apoprotein [Desulfobacterium anilini DSM 4660 : H567DRAFT_scaffold00016.16]	89.91	1	24	24	462	3.39421e+09	2.96527e+09	3.28551e+09	2.35747e+09	4.09961e+09	3.63061e+09	3.7032e+09	2.34129e+09	2142.88	76.45	19	81	1887.85	68.81	19	83	1284.99	68.5	16	44	784.78	59.94	19	34	1132.93	74.31	19	40	1155.55	81.96	19	48	1932.84	72.78	17	63	1580.04	76.15	18	69	327	34.6228	4.93213
2527181756	H567DRAFT_01790 Glutaredoxin [Desulfobacterium anilini DSM 4660 : H567DRAFT_scaffold00008.8]	89.29	1	7	7	58	6.27564e+08	4.83663e+08	2.76951e+08	3.4712e+08	6.87562e+08	6.02265e+08	5.86716e+08	4.17189e+08	141.14	61.9	4	10	45.46	17.86	2	4	59.77	47.62	3	4	42.51	30.95	3	5	240.8	88.1	6	11	57.6	75	5	8	88.95	76.19	6	8	146.94	61.9	4	8	84	9.50782	5.16064
2527181740	H567DRAFT_01774 Nucleotide-binding universal stress protein, UspA family [Desulfobacterium anilini DSM 4660 : H567DRAFT_scaffold00008.8]	88.16	1	9	9	83	7.98383e+08	6.85859e+08	5.99298e+08	3.90216e+08	4.5785e+08	1.01524e+09	6.36626e+08	2.26045e+08	353.23	79.61	8	18	228.73	46.05	5	10	150.46	48.03	5	7	76.62	37.5	4	6	130.5	38.82	4	7	158.52	49.34	5	9	409.51	76.32	8	17	169.76	56.58	6	9	152	16.7787	6.52197
2527182930	H567DRAFT_02965 indolepyruvate ferredoxin oxidoreductase beta subunit [Desulfobacterium anilini DSM 4660 : H567DRAFT_scaffold00024.24]	87.24	1	9	9	62	6.29892e+08	3.4719e+08	1.98555e+08	3.38052e+08	6.09902e+08	1.80659e+08	6.88907e+08	5.60813e+08	160.26	64.8	5	8	176.69	47.96	5	8	91.32	16.84	2	4	186.51	30.1	4	6	90.69	40.31	4	9	97.32	35.2	3	6	260.34	61.22	6	12	254.41	30.61	4	9	196	20.1089	8.63135
2527182020	H567DRAFT_02054 carbon-monoxide dehydrogenase small subunit [Desulfobacterium anilini DSM 4660 : H567DRAFT_scaffold00010.10]	87.01	1	9	10	133	7.88497e+08	7.32498e+08	3.56591e+08	4.3545e+08	9.29928e+07	3.73211e+08	6.23683e+09	4.65798e+09	379.68	62.99	7	16	313.25	41.56	5	12	254.78	44.16	5	10	294.94	35.06	4	8	39.08	20.13	3	3	181.53	29.22	3	6	1092.55	75.32	8	41	1134.44	87.01	10	37	154	16.4024	7.1958
2527182774	H567DRAFT_02809 sulfate adenylyltransferase [Desulfobacterium anilini DSM 4660 : H567DRAFT_scaffold00021.21]	86.36	1	29	29	767	1.77339e+10	2.02992e+10	1.76077e+10	1.35398e+10	1.64534e+10	1.36588e+10	1.63957e+10	1.18295e+10	3461.4	75.51	23	128	2339.54	75	23	101	2048.87	81.57	23	91	1862.96	76.77	22	67	1743.49	68.94	24	75	1753.8	67.17	22	64	2891.04	77.53	23	104	3239.78	84.09	27	137	396	43.9493	6.40479
2527181840	H567DRAFT_01874 Response regulator containing CheY-like receiver, AAA-type ATPase, and DNA-binding domains [Desulfobacterium anilini DSM 4660 : H567DRAFT_scaffold00009.9]	86.29	1	9	9	108	1.3155e+09	1.58864e+09	1.40463e+09	9.77205e+08	1.39354e+09	1.40366e+09	1.01337e+09	6.46778e+08	406.62	78.23	8	21	567.37	62.1	6	19	376.76	78.23	8	12	54.1	33.06	4	6	231.17	58.06	6	11	212.86	49.19	5	8	398.88	66.94	7	17	354.48	58.87	6	14	124	14.3442	4.57666
2527183825	H567DRAFT_03861 LSU ribosomal protein L12P [Desulfobacterium anilini DSM 4660 : H567DRAFT_scaffold00057.57]	85.94	1	10	10	91	1.53899e+09	8.51482e+08	2.19528e+09	1.03027e+09	2.02423e+09	4.74088e+09	2.9507e+09	1.61242e+09	460.6	56.25	6	16	400.58	50	5	13	308.09	37.5	4	12	118.24	18.75	2	3	64.38	18.75	2	5	224.11	64.06	6	10	449.8	70.31	8	17	495.69	56.25	6	15	128	13.5272	4.70361
2527179999	H567DRAFT_00031 CO dehydrogenase maturation factor [Desulfobacterium anilini DSM 4660 : H567DRAFT_scaffold00001.1]	85.43	1	15	15	113	5.27633e+08	3.37976e+08	3.23649e+08	3.02018e+08	5.1595e+08	4.34412e+08	3.35093e+08	1.85555e+08	522.44	74.9	12	27	419.4	35.63	7	20	262.52	39.27	7	10	119.36	26.32	6	7	127.56	53.85	9	10	179.26	55.87	10	12	335.59	42.91	9	16	217.32	25.91	5	11	247	26.7948	5.07178
2527180030	H567DRAFT_00062 sulfide dehydrogenase (flavoprotein) subunit SudB [Desulfobacterium anilini DSM 4660 : H567DRAFT_scaffold00001.1]	83.45	1	23	23	223	1.67617e+09	1.83281e+09	2.33672e+09	1.4837e+09	1.15484e+09	3.26796e+09	3.58946e+09	1.35236e+09	664.11	60.43	15	31	491.64	45.32	13	25	342.49	58.27	15	23	275.46	31.29	8	16	168.26	47.84	11	14	217.88	40.65	12	19	1092.32	74.1	20	54	965.3	76.26	19	41	278	30.0255	7.03467
2527182641	H567DRAFT_02675 glutaconyl-CoA decarboxylase alpha subunit (EC 4.1.1.70) [Desulfobacterium anilini DSM 4660 : H567DRAFT_scaffold00019.19]	81.8	1	33	33	515	4.53722e+09	7.73558e+09	1.75623e+09	3.75239e+09	7.46944e+09	4.28111e+09	6.28806e+09	9.38812e+08	2031.06	73.66	25	82	1712.61	49.91	25	87	807.5	46.27	19	43	898.82	40.73	18	45	1123.61	40.03	16	56	1006.67	53.38	22	56	2161.51	56.85	25	99	1204.01	48.53	19	47	577	64.0304	6.43018
2527183208	H567DRAFT_03243 Response regulators consisting of a CheY-like receiver domain and a winged-helix DNA-binding domain [Desulfobacterium anilini DSM 4660 : H567DRAFT_scaffold00031.31]	81.75	1	7	7	157	2.4267e+09	1.36849e+09	1.41484e+09	1.04984e+09	1.89565e+09	1.58945e+09	1.57291e+09	7.6516e+08	837.87	81.75	6	35	570.32	81.75	6	26	301.18	80.95	6	16	277.41	73.02	5	14	544.99	81.75	7	21	314.14	81.75	6	12	462.79	81.75	6	21	297.75	81.75	6	12	126	13.933	4.65283
2527180370	H567DRAFT_00402 3-isopropylmalate/(R)-2-methylmalate dehydratase small subunit [Desulfobacterium anilini DSM 4660 : H567DRAFT_scaffold00002.2]	81.71	1	11	11	59	5.88194e+08	3.61158e+08	2.65437e+08	200550815	1.2865e+09	6.69755e+08	1.27408e+09	6.47872e+08	276.05	35.37	5	10		0			87.19	28.66	2	5		0			173.76	46.34	4	11	229.55	53.66	5	10	273.85	59.15	7	14	142.39	53.05	5	9	164	18.0125	6.80029
2527183834	H567DRAFT_03870 acyl-CoA synthetase [Desulfobacterium anilini DSM 4660 : H567DRAFT_scaffold00058.58]	81.42	1	35	35	469	7.57491e+09	1.41783e+10	3494436608	1.41715e+10	6.70466e+07	1.19536e+08	8.07586e+07	1.0885e+08	3564.85	75.96	32	139	3052.78	72.13	31	133	1873.91	61.93	27	72	2068.58	62.84	25	88	74.29	3.28	2	4	80.61	8.01	4	5	229.33	16.76	7	10	298.65	29.51	14	18	549	61.0781	5.64307
2527183167	H567DRAFT_03202 4-hydroxybenzoyl-CoA reductase subunit beta [Desulfobacterium anilini DSM 4660 : H567DRAFT_scaffold00029.29]	80.72	1	16	19	206	5505752442	4.43348e+09	1.57654e+09	3.55059e+09	8.1456e+07	4.20709e+07	4.52495e+07	5.03045e+07	1744.5	75.9	18	69	1418.36	75.3	16	63	754.81	49.1	11	24	981.41	50	10	33	38.42	19.88	3	3	44.22	14.76	2	2	98.3	17.47	4	6	82.53	20.78	3	6	332	35.1435	8.14795
2527182788	H567DRAFT_02823 putative adenylylsulfate reductase-associated electron transfer protein QmoB [Desulfobacterium anilini DSM 4660 : H567DRAFT_scaffold00021.21]	80.59	1	48	48	638	2.73973e+09	2.69965e+09	1.25755e+09	1.66504e+09	2.51145e+09	1.63971e+09	2.66955e+09	1.55094e+09	3150.17	72.78	38	130	2089.73	53.91	32	85	1305.32	55.8	29	61	1074.89	34.91	19	43	1648.74	52.7	28	72	1326.88	55.93	27	59	2385.82	64.42	35	92	2858.5	64.56	33	96	742	81.4847	5.24951
2527182024	H567DRAFT_02058 2,3-dihydroxybenzoate-AMP ligase [Desulfobacterium anilini DSM 4660 : H567DRAFT_scaffold00010.10]	80.43	1	41	41	485	9.08146e+08	1.02961e+09	5.68945e+08	5.41349e+08	3.06744e+08	4.29103e+08	1.25598e+10	7.01512e+09	962.69	48.19	18	42	918.56	42.39	19	41	686.37	40.76	18	32	643.63	34.78	16	27	362.41	31.34	14	18	565.29	32.43	13	21	3629.43	78.99	39	146	3558.45	76.45	37	158	552	61.5547	6.37939
2527180349	H567DRAFT_00381 malate dehydrogenase (NAD) [Desulfobacterium anilini DSM 4660 : H567DRAFT_scaffold00002.2]	80.13	1	13	15	118	1.13816e+09	2.01113e+09	9.47808e+08	8.87223e+08	6.61847e+08	9.18681e+08	3.66349e+08	3.94376e+08	617.15	66.35	11	19	535.98	77.88	14	28	442.33	59.94	11	17	196.83	31.73	8	12	207.22	37.82	7	10	302.06	29.81	6	9	350.11	36.54	7	12	314.82	38.14	8	11	312	32.32	5.38916
2527180558	H567DRAFT_00590 thioredoxin [Desulfobacterium anilini DSM 4660 : H567DRAFT_scaffold00002.2]	79.44	1	8	8	116	3.83745e+09	2808912655	2.23794e+09	7.90157e+08	5.67634e+08	5.12175e+08	2.48355e+09	1.44082e+09	575.03	79.44	7	20	252.81	69.16	6	14	368.58	71.03	7	16	106.85	62.62	7	11	398.89	60.75	5	12	281.14	60.75	5	9	473.25	79.44	7	19	402.88	62.62	5	15	107	12.1772	5.24951
2527182023	H567DRAFT_02057 Uncharacterized protein, UPF0261 family [Desulfobacterium anilini DSM 4660 : H567DRAFT_scaffold00010.10]	78.66	1	20	20	102	1.74009e+08	6.949e+07	0	0	2.95482e+08	1.91153e+08	4.19239e+09	6.70503e+08	209.71	24.07	6	8	88.36	9.68	3	4					32.53	4.71	2	3	173.12	13.65	3	6	54.43	15.38	4	5	1465.68	69.73	17	47	697.72	41.69	11	29	403	43.0232	5.85889
2527181887	H567DRAFT_01921 Flavodoxin [Desulfobacterium anilini DSM 4660 : H567DRAFT_scaffold00009.9]	78.31	1	8	8	80	1.01886e+09	3.99598e+08	9.19506e+08	1.30974e+08	6.81743e+07	2.27937e+08	8.44317e+08	3.9127e+08	421.42	69.28	7	20	192.14	42.17	5	9	147.39	40.36	5	10	101.48	34.34	4	7	51.42	23.49	3	3	128.03	34.34	4	8	281.49	50.6	6	12	209.61	59.64	7	11	166	17.8263	7.54736
2527180572	H567DRAFT_00604 1,4-alpha-glucan branching enzyme [Desulfobacterium anilini DSM 4660 : H567DRAFT_scaffold00002.2]	78	1	4	4	22	1.49494e+08	0	66101880	0	0	3.36994e+08	2.91685e+08	7.13295e+07	172.32	45	3	6						0											62.11	60	3	5	168.14	78	4	8	51.58	45	3	3	100	11.2116	8.44092
2527182785	H567DRAFT_02820 dissimilatory adenylylsulfate reductase beta subunit [Desulfobacterium anilini DSM 4660 : H567DRAFT_scaffold00021.21]	77.93	1	9	9	221	2.23358e+10	3.96955e+09	1.10607e+10	3.03116e+09	2.1869e+10	1.48351e+10	1.7932e+10	1.23762e+10	882.48	71.03	8	41	355.42	73.79	7	20	536.15	60.69	6	28	207.62	28.97	3	9	625.12	42.07	6	27	451.92	65.52	6	19	884.57	77.93	9	37	850.48	77.93	9	40	145	16.0807	6.12549
2527182157	H567DRAFT_02191 hypothetical protein [Desulfobacterium anilini DSM 4660 : H567DRAFT_scaffold00012.12]	77.59	1	3	3	10	4.26913e+07	0	5.66056e+07	0	0	53352411	2.49271e+07	3.74129e+07	120.9	46.55	2	5						0												0			48.38	46.55	2	2	71.18	60.34	2	3	58	6.51928	4.56396
2527182117	H567DRAFT_02151 hypothetical protein [Desulfobacterium anilini DSM 4660 : H567DRAFT_scaffold00011.11]	77.32	1	5	5	55	9.29187e+08	840685129	5.33819e+08	6.56153e+08	5.69647e+08	8.17876e+08	5.11356e+08	4.03817e+08	133.16	50.52	4	6	295.75	77.32	5	12	221.81	77.32	5	9	146.65	38.14	3	7	35.33	50.52	3	3	108.01	37.11	2	4	120.71	50.52	3	6	139.49	50.52	4	8	97	11.0097	8.08936
2527183108	H567DRAFT_03143 peroxiredoxin (alkyl hydroperoxide reductase subunit C) [Desulfobacterium anilini DSM 4660 : H567DRAFT_scaffold00028.28]	77.27	1	9	9	82	2.66951e+08	6.70825e+08	3.57181e+08	4.97118e+08	0	2.40478e+08	2.76487e+08	3.04412e+08	244.52	48.48	4	8	320.82	46.21	4	12	324.95	55.3	6	13	416.48	54.55	5	13					327.63	39.39	3	8	439.29	65.15	6	14	319.88	64.39	8	14	132	14.5694	6.31592
2527182936	folD methenyltetrahydrofolate cyclohydrolase [Desulfobacterium anilini DSM 4660 : H567DRAFT_scaffold00024.24]	77.15	1	18	18	374	2.56717e+09	3.174e+09	1.16813e+09	2.07353e+09	2.31438e+09	3.24933e+09	3.70156e+09	2.11189e+09	1581.21	64.24	12	68	1653.1	57.62	11	49	1021.29	60.93	11	33	767.7	52.65	11	32	1104.19	65.89	13	42	1129.15	69.21	16	54	1330.02	68.54	13	54	1092.13	66.56	13	42	302	32.3745	8.45557
2527181101	H567DRAFT_01133 hypothetical protein [Desulfobacterium anilini DSM 4660 : H567DRAFT_scaffold00004.4]	76.32	1	5	5	19	1.78632e+08	0	1.18583e+08	0	0	2.34481e+08	1.36361e+08	1.16579e+08	76.47	65.79	4	5					42.52	25	2	4										0			131.2	42.11	3	6	105.76	43.42	3	4	76	8.95739	5.88428
2527182017	H567DRAFT_02051 pyruvate, water dikinase [Desulfobacterium anilini DSM 4660 : H567DRAFT_scaffold00010.10]	76.26	1	23	23	220	3.82561e+08	3.69324e+08	2.48479e+08	3.48229e+08	4.91434e+08	3.10159e+08	5.43316e+09	2.84404e+09	236.76	21.51	7	12	207.05	25.7	8	12	167.21	24.02	7	12	98.42	23.74	8	11	279.83	37.43	12	18	145.66	25.14	9	13	1782.33	74.58	22	75	1359.91	66.76	20	67	358	39.9035	5.46533
2527181839	H567DRAFT_01873 3-hydroxyacyl-CoA dehydrogenase [Desulfobacterium anilini DSM 4660 : H567DRAFT_scaffold00009.9]	76.24	1	11	15	167	9.32019e+08	2.72824e+09	4.49454e+08	1.84803e+09	1.93495e+09	1.8984e+09	1.46235e+09	2.84357e+08	658.56	63.83	10	30	1193.46	73.4	13	41	169.52	30.85	7	12	535.14	51.06	9	17	148.42	41.84	7	10	244.48	34.04	8	16	612.69	68.09	11	24	409.96	45.04	7	17	282	30.6207	5.2876
2527182963	H567DRAFT_02998 cold-shock DNA-binding protein family [Desulfobacterium anilini DSM 4660 : H567DRAFT_scaffold00025.25]	75.76	1	5	5	95	1512465122	7.01384e+08	2.02078e+09	1.15814e+09	1.3911e+09	2.98736e+09	2.1415e+09	1.49101e+09	465.13	75.76	5	32	287.49	75.76	5	14	113.79	75.76	4	8	111.23	75.76	4	9	39.9	16.67	2	4		0			218.41	75.76	4	10	279.71	75.76	4	18	66	7.08649	6.26514
2527182642	H567DRAFT_02676 glutaryl-CoA dehydrogenase (non-decarboxylating) [Desulfobacterium anilini DSM 4660 : H567DRAFT_scaffold00019.19]	75.71	1	24	24	442	7.50539e+09	5.73241e+09	6.66248e+09	3.69053e+09	4.58468e+08	2.78436e+09	6.42352e+09	3.68164e+09	2686.19	69.25	18	93	1474.55	63.31	17	61	1329.26	67.7	17	58	539.32	44.96	14	30	318.87	28.94	7	11	677.54	47.55	13	30	1916.13	72.35	20	75	2025.32	62.02	17	84	387	42.6552	5.17334
2527181917	H567DRAFT_01951 Molybdopterin synthase catalytic subunit [Desulfobacterium anilini DSM 4660 : H567DRAFT_scaffold00009.9]	75.63	1	6	6	76	5.6244e+08	4.08862e+08	4.28611e+08	2.12684e+08	1.4778e+08	1.19688e+08	2.65782e+08	1.85937e+08	274.55	75.63	6	15	323.48	61.34	5	10	181.15	62.18	5	9	148.12	32.77	3	6	112.74	36.97	3	5	66.74	37.82	3	5	237.65	75.63	6	15	168.82	75.63	6	11	119	13.0408	6.17627
2527183070	H567DRAFT_03105 protease I [Desulfobacterium anilini DSM 4660 : H567DRAFT_scaffold00027.27]	75.29	1	8	8	18	32829664	3.62905e+07	15336068	2.75118e+07	0	0	7.50366e+07	4.18934e+07		0			42.88	25.88	2	3	23.13	25.88	2	2	43.81	24.12	3	3									32.07	41.18	4	4	74.53	48.24	4	6	170	18.3587	5.60498
2527180335	H567DRAFT_00367 tungsten-dependent benzoyl-CoA reductase subunit bamC [Desulfobacterium anilini DSM 4660 : H567DRAFT_scaffold00001.1]	75.27	1	12	12	82	8.71644e+08	4.07544e+08	5.29702e+08	5.87831e+08	1.28363e+09	5.65428e+08	634276902	5.23216e+08	400.54	39.01	6	14	190.92	30.77	4	7	209.43	28.57	4	8	96.45	10.99	2	4	298.31	60.44	9	15	143.7	30.77	4	8	399.2	47.8	7	12	348.52	43.41	7	14	182	20.3538	4.84326
2527182050	H567DRAFT_02084 hypothetical protein [Desulfobacterium anilini DSM 4660 : H567DRAFT_scaffold00011.11]	75.17	1	9	9	82	905018081	5.60787e+08	4.10862e+08	4.05756e+08	1.18882e+09	6.02226e+08	7.98282e+08	7.26239e+08	358.14	63.45	5	14	214.24	39.31	4	11	140.27	37.24	2	5	126.35	22.07	2	6	388.33	39.31	4	10	269.15	46.21	3	8	401.18	75.17	8	15	213.85	35.86	4	13	145	16.2346	5.08447
2527182485	H567DRAFT_02519 electron transfer flavoprotein beta subunit [Desulfobacterium anilini DSM 4660 : H567DRAFT_scaffold00016.16]	75	1	15	16	322	5.84913e+09	9.05395e+09	1.95497e+09	2.51256e+09	3.88809e+09	3.21506e+09	9.71498e+09	1.49134e+09	908.32	51.89	8	42	945.86	62.5	11	49	501.6	51.89	10	33	644.49	64.02	12	35	502.13	39.02	9	31	656.24	44.32	8	33	1110.91	62.12	11	55	750.64	65.91	12	44	264	27.8912	6.40479
2527183287	H567DRAFT_03322 hypothetical protein [Desulfobacterium anilini DSM 4660 : H567DRAFT_scaffold00033.33]	74.65	1	5	5	26	4.01528e+09	0	0	0	0	1.24135e+09	3.15296e+09	4.64612e+09	155.33	54.93	4	13																	52.76	49.3	3	3	56	29.58	2	3	142.35	63.38	4	7	71	7.85058	7.12256
2527180183	H567DRAFT_00215 hypothetical protein [Desulfobacterium anilini DSM 4660 : H567DRAFT_scaffold00001.1]	74.48	1	7	7	106	1.83076e+09	6.73363e+08	8.27282e+08	3.88583e+08	8.10803e+08	9.9453e+08	1.81456e+09	9.67987e+08	567.64	74.48	7	21	313.35	48.97	4	10	155.66	55.17	5	11	34.42	48.97	4	5	182.99	43.45	4	9	138.84	43.45	4	5	587.6	74.48	7	23	628.68	63.45	6	22	145	16.241	6.31592
2527182854	H567DRAFT_02889 enolase (EC 4.2.1.11) [Desulfobacterium anilini DSM 4660 : H567DRAFT_scaffold00023.23]	74.41	1	18	18	182	3.85261e+08	3.12451e+08	1.27269e+08	1.66482e+08	5.93916e+08	5.11573e+08	4.986e+08	2.04067e+08	1110.77	60.19	15	33	682.31	54.98	14	22	230.4	20.14	5	10	344.65	37.91	9	13	610.34	53.08	13	28	719.34	57.82	13	24	1113.53	64.45	16	31	388.96	58.53	14	21	422	46.3091	4.77979
2527181549	H567DRAFT_01582 chaperonin GroEL [Desulfobacterium anilini DSM 4660 : H567DRAFT_scaffold00006.6]	74.22	1	33	37	623	4.90755e+09	2.35051e+09	4.814e+09	2.85452e+09	8.26071e+09	7.95809e+09	1.02073e+10	3.78372e+09	2317.24	54.66	21	101	1005.53	46.25	19	50	1045.76	45.16	19	43	773.66	45.52	20	36	2119.37	58.87	25	80	1364.86	54.66	23	55	3410.05	70.38	31	142	2545.7	61.43	27	116	547	58.2064	5.17334
2527183048	H567DRAFT_03083 amino acid/amide ABC transporter substrate-binding protein, HAAT family (TC 3.A.1.4.-) [Desulfobacterium anilini DSM 4660 : H567DRAFT_scaffold00026.26]	74.18	1	23	23	171	1.48609e+09	1.76191e+09	2.159e+09	7.21779e+08	0	3.9251e+08	3.84951e+08	2.19816e+08	1053.86	63.15	17	45	740.11	53.29	17	36	648.67	59.86	17	32	305.7	23	7	10					96.58	17.84	5	7	481.48	40.14	11	24	445.48	28.4	9	17	426	46.3951	6.11279
2527180625	H567DRAFT_00657 heterodisulfide reductase subunit A [Desulfobacterium anilini DSM 4660 : H567DRAFT_scaffold00002.2]	73.74	1	43	44	453	2.03907e+09	1.57072e+09	1.24607e+09	1.22154e+09	1.16528e+09	2.10651e+09	1.95014e+09	1.00295e+09	2298.09	61.1	35	84	1386.81	41.21	26	54	979.24	44.07	25	51	690.99	38.9	23	33	724.5	39.34	23	41	823.4	37.8	24	47	1914.61	57.47	34	76	1698.02	55.71	33	67	910	97.1966	5.93506
2527182996	H567DRAFT_03031 Flavorubredoxin [Desulfobacterium anilini DSM 4660 : H567DRAFT_scaffold00025.25]	73.28	1	18	18	197	1.38734e+09	9.51494e+08	1.11737e+09	7.11035e+08	4.67463e+08	7.09207e+08	6.21823e+08	5.23622e+08	779.66	57.51	14	35	689.02	56.49	14	28	438.04	38.93	10	22	354.05	39.19	11	19	332.05	42.24	11	18	302.29	41.73	9	18	611.79	48.6	13	25	683.09	61.58	16	32	393	43.9469	6.12549
2527180156	H567DRAFT_00188 D-3-phosphoglycerate dehydrogenase [Desulfobacterium anilini DSM 4660 : H567DRAFT_scaffold00001.1]	73.19	1	25	25	226	9.88478e+08	5.21095e+08	5.46577e+08	3.84536e+08	1.97596e+09	8.52457e+08	5.76187e+08	1.79773e+08	1147.45	55.51	20	42	521.02	47.15	16	25	363.25	41.06	13	21	228.51	27.57	9	14	589.06	60.08	18	30	711.43	42.78	15	32	985.89	53.04	19	41	431.17	38.59	13	21	526	56.766	6.18896
2527180372	H567DRAFT_00404 2-isopropylmalate synthase [Desulfobacterium anilini DSM 4660 : H567DRAFT_scaffold00002.2]	72.9	1	26	26	259	5.98949e+08	3.28732e+08	4.41514e+08	2.51302e+08	1.26101e+09	1.49606e+09	1.93949e+09	4.36367e+08	692.3	35.87	14	32	534.23	35.67	13	24	443.23	29.63	13	20	272.93	29.04	12	17	589.66	48.34	19	38	611.04	49.71	18	33	1494.48	72.71	25	59	587.76	60.82	22	36	513	55.3715	6.31592
2527182271	H567DRAFT_02305 peptidyl-prolyl cis-trans isomerase A (cyclophilin A) [Desulfobacterium anilini DSM 4660 : H567DRAFT_scaffold00013.13]	72.73	1	7	7	53	7.5757e+08	4.69241e+08	5.44979e+08	2.49247e+08	6.87466e+08	5.5392e+08	4.48504e+08	3.45924e+08	207.95	72.73	7	11	147.54	50.91	5	7	191.81	61.21	5	7	103.56	37.58	4	5	116.44	36.36	3	4	262.59	36.36	3	7	171.17	37.58	4	8	75.21	31.52	3	4	165	18.0002	6.80029
2527182016	H567DRAFT_02050 Response regulator containing CheY-like receiver, AAA-type ATPase, and DNA-binding domains [Desulfobacterium anilini DSM 4660 : H567DRAFT_scaffold00010.10]	72.57	1	12	12	118	1.00427e+09	5.42712e+08	8.49401e+08	5.87838e+08	9.4965e+08	6.33086e+08	8.13766e+09	3.66171e+09	270.65	30.29	6	12	224.26	30.29	6	10	302.55	35.43	6	11	218.82	17.71	3	6	242.59	34.86	4	7	181.92	17.71	3	6	817.78	72	11	36	625.11	72.57	11	30	175	19.8843	5.68115
2527181959	H567DRAFT_01993 peptidyl-prolyl cis-trans isomerase C [Desulfobacterium anilini DSM 4660 : H567DRAFT_scaffold00010.10]	72.38	1	22	22	170	1.89612e+09	1.11394e+09	1.33047e+09	3.83287e+08	8.69397e+08	8.68937e+08	8.81263e+08	7.29941e+08	837.54	50.29	13	31	450.57	47.09	11	20	593.58	53.49	14	23	206.96	27.33	8	12	517.4	55.23	14	21	442.03	40.41	9	14	545.4	51.45	15	27	531.79	52.91	14	22	344	38.2095	5.17334
2527181326	H567DRAFT_01358 FAD binding domain-containing protein [Desulfobacterium anilini DSM 4660 : H567DRAFT_scaffold00005.5]	72.23	1	25	25	95	0	0	0	0	0	0	9.44078e+08	1.06805e+09																									977.75	63.79	20	43	963.32	62.29	20	52	533	58.8002	5.63037
2527183232	fhs Formate-tetrahydrofolate ligase [Desulfobacterium anilini DSM 4660 : H567DRAFT_scaffold00032.32]	71.89	1	35	35	539	5.89397e+09	4.25331e+09	1.88249e+09	6.45684e+09	8.31836e+09	7.19465e+09	6.08283e+09	3.16738e+09	1391	60.99	26	67	1091.55	56.9	22	54	648.17	56.9	22	37	828.11	47.7	22	42	2258.14	56.22	23	89	1389.91	63.03	26	70	2253.93	66.27	29	106	1584.69	64.91	27	74	587	63.9401	6.55127
2527180302	H567DRAFT_00334 dihydrodipicolinate synthase (EC 4.2.1.52) [Desulfobacterium anilini DSM 4660 : H567DRAFT_scaffold00001.1]	71.72	1	15	15	138	9.2653e+08	4.75657e+08	4.98499e+08	2.86027e+08	3.27994e+08	2.11994e+08	3.2689e+08	1.80246e+08	709.52	64.48	12	32	449.24	49.31	9	16	557.04	56.55	10	18	91.77	35.52	7	10	330.93	45.86	8	15	218.11	36.9	7	11	397.81	62.76	12	19	382.13	50.34	11	17	290	31.1773	5.26221
2527181324	H567DRAFT_01356 FAD/FMN-containing dehydrogenase [Desulfobacterium anilini DSM 4660 : H567DRAFT_scaffold00005.5]	71.52	1	21	21	80	0	0	0	0	0	0	1.93303e+09	1.56143e+09																									1015.58	38.32	13	40	870.88	62.09	18	40	488	53.8881	5.68115
2527181885	H567DRAFT_01919 Nucleotide-binding universal stress protein, UspA family [Desulfobacterium anilini DSM 4660 : H567DRAFT_scaffold00009.9]	71.43	1	6	6	25	1.76948e+08	1.6686e+08	2.28135e+08	1.24725e+08	261950429	1.98702e+08	1.58456e+08	0	119.48	62.14	5	8	72.78	41.43	3	6		0			59.66	24.29	2	3		0			66.93	33.57	3	4	60.03	24.29	2	4					140	15.4644	7.59131
2527180822	H567DRAFT_00854 glyceraldehyde-3-phosphate dehydrogenase (NAD+) (EC 1.2.1.12) [Desulfobacterium anilini DSM 4660 : H567DRAFT_scaffold00003.3]	71.39	1	19	19	165	1303524595	4.02767e+08	7.8443e+08	1.74167e+08	0	8.66759e+08	1.5546e+09	4.59037e+08	435.36	61.14	14	27	367.61	43.07	10	15	584.74	44.58	11	25	45.94	16.87	4	4					361.26	59.64	15	25	880.87	66.87	17	39	560.85	59.64	14	30	332	35.6444	6.7417
2527180182	H567DRAFT_00214 acetyl-CoA C-acetyltransferase [Desulfobacterium anilini DSM 4660 : H567DRAFT_scaffold00001.1]	71.13	1	19	19	213	2.01222e+09	1.27452e+09	4.51445e+08	1.11009e+09	1.33165e+09	1.96415e+09	2.62596e+09	7.15329e+08	698.55	55.93	13	29	621.73	51.8	12	23	217.04	37.11	9	12	434.72	40.46	12	22	649.14	53.09	12	25	633.15	56.19	15	29	1187.26	63.4	17	45	814.18	56.96	13	28	388	41.1416	6.68311
2527183835	H567DRAFT_03871 Phosphoenolpyruvate synthase/pyruvate phosphate dikinase [Desulfobacterium anilini DSM 4660 : H567DRAFT_scaffold00058.58]	71.12	1	34	34	377	7.50213e+09	1.61159e+10	5.74958e+09	1.32261e+10	0	1.67463e+08	8.94902e+07	1.23513e+08	2265.46	64.44	27	96	1982.32	67.15	29	104	1306.07	58.84	22	75	1361.3	58.12	26	73					83.65	15.7	7	8	131.83	7.94	4	6	289.38	25.81	9	15	554	62.919	5.65576
2527180622	H567DRAFT_00654 5,10-methylenetetrahydrofolate reductase (ferredoxin) [Desulfobacterium anilini DSM 4660 : H567DRAFT_scaffold00002.2]	70.97	1	15	15	171	1.07704e+09	1.20607e+09	4.42669e+08	7.843e+08	4.08816e+08	9.71665e+08	1.30692e+09	8.31546e+08	675.36	56.77	11	26	525.82	37.74	8	21	330.15	30.97	7	15	350.33	32.26	7	13	243.56	28.71	6	9	502.47	39.03	9	19	828.49	70.97	15	38	682.3	56.77	12	30	310	34.4184	7.26904
2527182777	H567DRAFT_02812 Uncharacterized conserved protein, DUF169 family [Desulfobacterium anilini DSM 4660 : H567DRAFT_scaffold00021.21]	70.82	1	15	15	75	1.23387e+08	1.67952e+08	1.76408e+08	1.23403e+08	2.73026e+08	142636843	1.6206e+08	1.78035e+08	288.79	43.42	7	13	210.57	19.93	5	9	128.13	24.91	6	8	205.43	17.08	4	8	180.94	34.16	6	10	68.68	8.9	2	3	205.95	30.6	8	11	256.6	40.93	7	13	281	32.1551	8.104
2527182787	H567DRAFT_02822 putative adenylylsulfate reductase-associated electron transfer protein QmoA [Desulfobacterium anilini DSM 4660 : H567DRAFT_scaffold00021.21]	70.62	1	25	25	230	2.98816e+09	3.35893e+09	1.41278e+09	2.18278e+09	1.88076e+09	2.2475e+09	2.59172e+09	1.66309e+09	819.54	50.95	15	38	566.13	39.81	14	32	353.83	43.36	15	24	194.36	29.15	11	21	363.8	51.18	16	24	397.81	39.1	14	25	686.73	50.24	17	34	873.54	45.73	13	32	422	46.5058	5.18604
2527182573	H567DRAFT_02607 hypothetical protein [Desulfobacterium anilini DSM 4660 : H567DRAFT_scaffold00018.18]	70.59	1	7	7	34	1.37661e+08	8.28342e+07	1.41992e+08	7.7992e+07	0	0	0	3.91281e+08	122.38	26.47	3	7	89.02	37.5	4	6	62.65	28.68	3	4	43.35	25.74	3	3													316.13	70.59	7	14	136	14.7296	8.60205
2527179997	H567DRAFT_00029 Ni-dependent carbon monoxide dehydrogenase precursor [Desulfobacterium anilini DSM 4660 : H567DRAFT_scaffold00001.1]	70.5	1	33	33	425	3.94652e+09	3.14466e+09	2.02156e+09	3.72406e+09	3.57561e+09	2.72911e+09	5.03161e+09	1.06216e+09	2112.3	60.62	26	110	961.88	47.49	20	46	821.31	46.61	19	38	1007.07	39.23	20	43	933.36	41.45	17	40	771.55	35.99	17	34	1661.29	54.87	24	69	1103.37	50.15	20	45	678	73.2282	6.02393
2527180384	H567DRAFT_00416 F-type H+-transporting ATPase subunit delta [Desulfobacterium anilini DSM 4660 : H567DRAFT_scaffold00002.2]	70.49	1	12	12	56	0	3.55464e+08	44586580	3.09433e+08	3.08642e+08	3.90238e+08	435046680	2.3187e+08					151.12	32.79	5	6		0			122.45	19.67	3	5	191.86	36.07	6	10	101.44	30.6	5	9	410.48	53.01	8	15	242.66	50.27	8	11	183	20.3881	9.21729
2527179995	H567DRAFT_00027 CO-methylating acetyl-CoA synthase corrinoid iron-sulfur protein large subunit precursor [Desulfobacterium anilini DSM 4660 : H567DRAFT_scaffold00001.1]	70.31	1	23	23	401	3.94284e+09	3.17791e+09	2.45997e+09	3.29801e+09	4.586e+09	5.0385e+09	6.41268e+09	1.73396e+09	2004.44	61.61	19	60	1615.4	58.71	18	52	1081.64	49.78	14	37	1056.65	47.54	14	37	1034.59	47.99	14	41	1282.19	56.92	18	48	2284.76	60.27	19	81	1130.16	43.53	14	45	448	47.8378	5.46533
2527182012	H567DRAFT_02046 aldehyde:ferredoxin oxidoreductase [Desulfobacterium anilini DSM 4660 : H567DRAFT_scaffold00010.10]	70.31	1	29	29	263	6.12529e+08	1.08072e+09	5.47538e+08	5.70808e+08	1.51996e+09	1.22995e+09	7.03541e+08	4.2048e+08	855.15	46.7	17	34	772.28	43.06	17	34	526.06	42.01	16	27	357.48	30.38	14	20	740.38	36.63	16	33	855.55	58.33	23	42	900.69	42.19	19	38	737.16	38.72	16	35	576	60.4208	5.85889
2527181089	H567DRAFT_01121 6-ketocyclohex-1-ene-1-carbonyl-CoA hydrolase [Desulfobacterium anilini DSM 4660 : H567DRAFT_scaffold00004.4]	70.08	1	22	22	547	11104125057	1.00842e+10	5.3684e+09	8.87433e+09	1.15454e+10	1.13539e+10	1.23315e+10	4.49137e+09	2268.06	70.08	21	91	1392.21	68.5	20	59	1341.9	58.27	15	48	1185.43	60.63	18	55	1601.35	64.57	19	60	1548.19	68.5	18	63	2444.76	68.24	21	96	1797.58	67.98	20	75	381	42.8581	6.72705
2527179994	H567DRAFT_00026 methyltetrahydrofolate--corrinoid iron-sulfur protein Co-methyltransferase [Desulfobacterium anilini DSM 4660 : H567DRAFT_scaffold00001.1]	70.07	1	16	16	314	5.42112e+09	4.4353e+09	4.54887e+09	2.68222e+09	4.1116e+09	2.71785e+09	4.1788e+09	2.35531e+09	1432.01	64.97	13	69	714.7	59.18	14	40	967.8	61.9	12	45	375.39	38.78	11	21	694.62	48.3	11	24	406.15	42.52	8	21	1265.31	67.01	15	47	1034.88	70.07	16	47	294	32.5745	5.03369
2527182021	H567DRAFT_02055 carbon-monoxide dehydrogenase medium subunit [Desulfobacterium anilini DSM 4660 : H567DRAFT_scaffold00010.10]	69.62	1	13	13	125	6.6675e+08	7.87105e+08	4.04774e+08	6.39978e+08	1.35447e+08	4.75025e+08	5.41728e+09	2.84839e+09	257.31	43.34	7	16	348.92	40.27	7	15	110.96	26.62	5	7	168.71	19.8	4	8		0			53.8	22.18	4	4	1040.69	69.62	13	48	508.14	64.16	12	27	293	30.2493	9.23193
2527179998	H567DRAFT_00030 acetyl-CoA decarbonylase/synthase delta subunit [Desulfobacterium anilini DSM 4660 : H567DRAFT_scaffold00001.1]	69.54	1	30	30	386	3480728296	2.25671e+09	1.94398e+09	1.88277e+09	1.48568e+09	1.94393e+09	3.67265e+09	1.25695e+09	1548.66	57.47	22	61	1011.05	50.38	18	38	1483.14	50.19	21	58	836.09	46.93	19	38	548.72	46.74	16	35	613.6	47.13	19	37	1841.18	63.41	24	72	1296.93	55.36	22	47	522	55.5449	5.41455
2527182347	H567DRAFT_02381 TusA-related sulfurtransferase [Desulfobacterium anilini DSM 4660 : H567DRAFT_scaffold00014.14]	69.44	1	5	5	83	1.30358e+09	2.27428e+08	5.08385e+08	184117874	1.08396e+09	8.25317e+08	1.027e+09	2.9899e+08	734.07	58.33	4	30	165.46	34.72	2	12	25.13	38.89	2	2		0			139.02	69.44	5	9	159.67	68.06	4	9	300.34	58.33	4	10	255.91	58.33	3	11	72	7.95201	7.1958
2527183055	H567DRAFT_03090 amino acid/amide ABC transporter substrate-binding protein, HAAT family [Desulfobacterium anilini DSM 4660 : H567DRAFT_scaffold00027.27]	69.42	1	15	15	133	2.04683e+09	1.18497e+09	1.19227e+09	9.64649e+08	0	2.67494e+08	4.95831e+08	3.881e+08	486.84	48.12	11	28	468.28	37.09	9	26	688.66	51.38	12	30	496.9	26.82	8	19					130.57	20.05	5	7	162.24	22.81	5	10	246.67	16.54	5	13	399	43.8334	6.75635
2527180113	H567DRAFT_00145 TRAP-type C4-dicarboxylate transport system, substrate-binding protein [Desulfobacterium anilini DSM 4660 : H567DRAFT_scaffold00001.1]	69.12	1	15	15	100	1.45031e+09	1.1054e+09	1.29933e+09	5.39033e+08	9.63859e+07	0	2.93668e+08	7.14207e+08	446.75	48.24	9	24	409.31	36.76	7	18	314.9	40	8	14	180.53	31.18	7	11	27.63	7.06	2	2					217.64	31.18	7	10	390.59	62.35	13	21	340	37.6531	5.49072
2527181171	H567DRAFT_01203 histidine triad (HIT) family protein [Desulfobacterium anilini DSM 4660 : H567DRAFT_scaffold00004.4]	69.06	1	6	6	14	1.24505e+08	6.4457e+07	7.77797e+07	2.13376e+08	0	0	4.83831e+07	1.13294e+08	122.15	22.3	2	4	37.56	22.3	2	2	26.31	25.9	2	2	59.79	20.86	2	3										0			145.37	25.18	2	3	139	15.1881	7.00537
2527180389	H567DRAFT_00421 Protein of unknown function (DUF904) [Desulfobacterium anilini DSM 4660 : H567DRAFT_scaffold00002.2]	68.92	1	6	6	27	973637882	7.1758e+08	3.78146e+08	1.61162e+08	8.18727e+08	4.01504e+08	6.92945e+08	6.47617e+08	121.74	33.78	2	4	162.14	33.78	2	3	72.71	43.24	3	5	71.73	27.03	2	2		0			92.58	31.08	2	4	233.4	31.08	2	6	77.5	25.68	2	3	74	8.61853	4.67822
2527182437	H567DRAFT_02471 hypothetical protein [Desulfobacterium anilini DSM 4660 : H567DRAFT_scaffold00016.16]	68.75	1	5	5	37	230090644	2.61582e+08	2.47984e+08	1.51009e+08	3.24132e+08	152640226	1.26794e+08	1.05641e+08	125.75	25	2	3	223.29	59.38	4	6	174.53	43.75	3	7	91.4	25	2	3	188.33	45.83	3	6	118.01	27.08	2	3	170.78	34.38	3	4	156.56	43.75	3	5	96	11.4556	5.2876
2527181865	H567DRAFT_01899 Benzoyl-CoA reductase/2-hydroxyglutaryl-CoA dehydratase subunit, BcrC/BadD/HgdB [Desulfobacterium anilini DSM 4660 : H567DRAFT_scaffold00009.9]	68.52	1	20	20	205	6.81079e+08	8.29442e+08	4.91847e+08	6.66206e+08	1.10666e+09	6.68619e+08	7.66566e+08	3.11403e+08	524.47	50.12	14	26	493.16	38.26	12	27	493.11	43.34	13	25	319.91	30.99	11	18	610.21	44.55	14	32	423.43	40.19	12	27	661.67	50.85	14	29	450.39	43.1	13	21	413	46.8976	5.5415
2527180368	H567DRAFT_00400 acetolactate synthase, small subunit [Desulfobacterium anilini DSM 4660 : H567DRAFT_scaffold00002.2]	68.48	1	8	8	57	0	0	8.31693e+07	1.15878e+08	1.85981e+09	1.87788e+09	3.49336e+09	3.72785e+08									44.65	25.45	3	4		0			256.67	53.33	6	12	232.97	53.33	6	9	531.72	58.18	7	18	343.94	63.64	7	14	165	18.667	6.34131
2527182757	H567DRAFT_02792 protein of unknown function (DUF4198) [Desulfobacterium anilini DSM 4660 : H567DRAFT_scaffold00021.21]	67.93	1	10	10	50	6.40509e+08	4.10699e+08	333915562	1.57503e+08	1.99592e+08	2.48775e+08	5.09854e+08	3.42282e+08	271.14	40.93	6	9	57.79	17.72	3	5	106.88	38.82	5	5	86.8	13.92	2	3	46.34	13.92	2	3	48.39	30.8	4	5	190.48	45.99	7	11	257.53	41.77	6	9	237	26.0544	6.43018
2527183739	H567DRAFT_03775 DNA-directed RNA polymerase subunit alpha [Desulfobacterium anilini DSM 4660 : H567DRAFT_scaffold00051.51]	67.44	1	16	16	109	6.71855e+08	4.65269e+08	4.87322e+08	416979879	9.7639e+08	8.39332e+08	6.94073e+08	1.22341e+08	289.48	54.18	10	15	222.43	38.04	8	12	332.62	42.65	9	17	152.57	27.09	7	12	154.42	27.67	7	12	290.29	34.29	7	11	501.42	49.57	12	21	215.57	25.36	7	9	347	38.7942	4.67822
2527183255	H567DRAFT_03290 GTP cyclohydrolase II (EC 3.5.4.25)/3,4-dihydroxy-2-butanone 4-phosphate synthase (EC 4.1.99.12) [Desulfobacterium anilini DSM 4660 : H567DRAFT_scaffold00032.32]	67.44	1	20	20	140	5.31168e+08	2.94211e+08	2.93319e+08	2.13909e+08	5.79037e+08	3.42526e+08	6.01585e+08	2.41354e+08	598.95	54.65	16	29	268.8	24.19	8	11	271.22	16.28	5	10	130.14	16.51	5	7	230.97	35.12	10	14	292.38	30.47	9	15	672.06	56.74	17	29	596	41.86	13	25	430	47.8097	5.84619
2527182025	H567DRAFT_02059 phenylphosphate carboxylase beta subunit (EC 6.4.1.-) [Desulfobacterium anilini DSM 4660 : H567DRAFT_scaffold00010.10]	67.31	1	22	25	416	1.04746e+09	1.36998e+09	1.59917e+08	7.60551e+08	1.56929e+09	1.02696e+09	1.92816e+10	5.36293e+09	661.87	36.97	12	31	840.91	44.66	14	34	275.92	15.81	5	8	382.34	32.91	13	21	509.27	33.55	11	29	402.58	31.41	10	20	4345.85	67.31	24	170	2278.47	65.6	22	103	468	52.2067	5.69385
2527182377	H567DRAFT_02411 Benzoyl-CoA reductase/2-hydroxyglutaryl-CoA dehydratase subunit, BcrC/BadD/HgdB [Desulfobacterium anilini DSM 4660 : H567DRAFT_scaffold00015.15]	67.29	1	21	21	281	5.0059e+09	1.30755e+09	1.35992e+09	5.519e+08	5.10494e+09	3.76556e+09	2.34951e+09	8.89255e+08	1976.3	58.12	18	76	720.92	42.35	12	25	718.12	48.47	15	28	342.78	23.53	9	13	1185.96	51.29	18	41	661.92	58.35	14	26	1126.17	50.82	15	40	786.94	49.41	15	32	425	47.271	5.04639
2527180264	H567DRAFT_00296 molecular chaperone DnaK [Desulfobacterium anilini DSM 4660 : H567DRAFT_scaffold00001.1]	67.09	1	34	34	324	1062382100	9.57631e+08	6.571e+08	5.71287e+08	4.40472e+08	6.76332e+08	9.27376e+08	6.01555e+08	853.91	46.93	22	54	814.31	42.52	21	48	790.84	43.31	20	40	717.69	34.96	19	38	286.99	19.69	10	16	418.18	27.09	13	23	883.43	44.25	21	48	1083.2	51.18	25	57	635	68.1634	5.16064
2527183706	H567DRAFT_03742 hypothetical protein [Desulfobacterium anilini DSM 4660 : H567DRAFT_scaffold00050.50]	67	1	6	6	23	1.59602e+08	8.23015e+07	4.12966e+07	1.18616e+08	0	0	1.2526e+08	1.05088e+08	173.13	46	3	6	106.31	35	2	5	33.84	25	2	2		0											110.37	42	3	5	109.61	29	2	5	100	11.8257	4.98291
2527180366	H567DRAFT_00398 3-isopropylmalate dehydrogenase [Desulfobacterium anilini DSM 4660 : H567DRAFT_scaffold00002.2]	66.95	1	19	19	157	6.54605e+08	1.03527e+08	1.7203e+08	1.56644e+08	3.21955e+09	1.28775e+09	1.98916e+09	4.7142e+08	470.82	43.79	10	16	125.98	16.38	4	6	126.13	24.58	6	10	169.74	22.88	6	10	703.65	53.39	14	32	276.43	37.57	10	18	1158.65	60.73	16	43	507.38	42.66	11	22	354	38.5859	6.20166
2527182071	H567DRAFT_02105 Iron-regulated ABC transporter ATPase subunit SufC [Desulfobacterium anilini DSM 4660 : H567DRAFT_scaffold00011.11]	66.8	1	14	14	104	2.59504e+08	4.34661e+08	1.0638e+08	2.69657e+08	5.78454e+08	4.37782e+08	4.56283e+08	9.0152e+07	358.13	47.83	9	14	416.36	56.92	11	18	102.93	27.27	5	6	326.55	39.92	7	12	143.22	25.3	4	10	204.4	35.57	6	12	545.56	61.66	12	23	207.15	26.09	5	9	253	27.6103	5.42725
2527180334	H567DRAFT_00366 tungsten-dependent benzoyl-CoA reductase subunit bamB [Desulfobacterium anilini DSM 4660 : H567DRAFT_scaffold00001.1]	66.77	1	32	41	388	2.46833e+09	2.42791e+09	1.2551e+09	2.19599e+09	2.16343e+09	1.41458e+09	1.69961e+09	6.2347e+08	2047.15	50.6	27	75	1507.16	42.37	26	58	446.05	38.62	22	37	1009.16	42.22	25	43	1515.48	45.96	23	55	953.06	44.01	21	40	1117.24	43.26	22	44	836.72	39.97	21	36	668	75.7898	5.70654
2527183618	H567DRAFT_03654 hypothetical protein [Desulfobacterium anilini DSM 4660 : H567DRAFT_scaffold00045.45]	66.67	1	17	17	269	3.63161e+09	3.85367e+09	4.57461e+09	1.99791e+09	2.99935e+09	4.12098e+09	3.82848e+09	2.87508e+09	955.45	50.5	13	38	1113.66	53.8	11	45	354.1	53.8	11	28	430.79	48.18	10	18	503.78	45.54	9	24	445.15	56.44	11	25	1095.63	54.79	13	41	1165.02	54.46	12	50	303	32.9206	5.46533
2527180031	H567DRAFT_00063 sulfide dehydrogenase (flavoprotein) subunit SudA (EC 1.8.1.-) [Desulfobacterium anilini DSM 4660 : H567DRAFT_scaffold00001.1]	66.38	1	27	27	431	1.49804e+09	1.47094e+09	1.23046e+09	1.49854e+09	2.2843e+09	3.27809e+09	3.19046e+09	1.07027e+09	1605.36	56.6	20	77	1254.9	45.53	15	55	727.79	45.74	16	32	491.72	37.87	15	33	893.11	58.72	21	45	878.51	54.04	19	43	1867.77	57.66	23	75	1440.25	64.26	24	71	470	51.3123	7.09326
2527180434	H567DRAFT_00466 Uncharacterized conserved protein, contains tandem ACT domains [Desulfobacterium anilini DSM 4660 : H567DRAFT_scaffold00002.2]	66.2	1	6	6	12	0	0	3.08824e+08	0	0	7.15298e+07	4.09576e+08	6.42132e+07									52.84	57.04	4	4		0							39.84	33.1	2	2	70.53	61.27	4	6		0			142	15.268	4.99561
2527182786	H567DRAFT_02821 dissimilatory adenylylsulfate reductase alpha subunit precursor (EC 1.8.99.2) [Desulfobacterium anilini DSM 4660 : H567DRAFT_scaffold00021.21]	65.87	1	36	36	1593	3.09414e+10	2.92893e+10	1.50105e+10	2.92959e+10	4.91996e+10	4.61861e+10	4.17444e+10	1.91481e+10	7670.97	60.29	31	330	5863.64	56.14	28	233	2383.49	46.41	23	90	3330.13	55.82	27	117	5193.66	59.17	30	179	3705.37	58.05	28	155	7264.37	62.84	32	261	5760.96	62.04	32	228	627	69.7848	6.55127
2527182649	H567DRAFT_02683 tRNA 2-thiouridine synthesizing protein A [Desulfobacterium anilini DSM 4660 : H567DRAFT_scaffold00019.19]	65.82	1	5	5	27	4.08904e+08	3.35857e+08	3.41764e+08	1.63261e+08	3.79602e+08	3.67366e+08	3.2896e+08	3.44976e+08	259.19	45.57	3	7		0			77.15	39.24	3	5	32.38	30.38	2	3		0			81.63	56.96	4	4	103.55	35.44	2	4	105.12	35.44	2	4	79	8.7875	8.47021
2527180623	H567DRAFT_00655 Methylene-tetrahydrofolate reductase C terminal [Desulfobacterium anilini DSM 4660 : H567DRAFT_scaffold00002.2]	65.77	1	14	14	97	1151149328	7.32029e+08	4.61289e+08	4.12212e+08	6.60693e+08	8.76374e+08	1.24235e+09	8.56169e+08	303.54	40.09	7	13	102.55	20.72	4	8	64.52	28.83	6	7	89.98	20.72	4	4	115.14	36.94	7	8	124.68	25.68	5	7	520.29	53.15	11	23	610	61.71	12	27	222	24.2863	8.1333
2527181868	H567DRAFT_01902 acetyl-CoA acetyltransferases [Desulfobacterium anilini DSM 4660 : H567DRAFT_scaffold00009.9]	65.66	1	18	18	221	5.7622e+09	4669734002	3.87746e+09	2.77077e+09	2.95654e+09	3.24159e+09	3.8384e+09	1.39733e+09	1134.87	45.2	13	49	1015.88	39.9	13	37	308.7	42.42	10	23	214.27	32.32	10	18	298.77	46.21	10	18	473.79	33.59	10	20	813.13	43.69	13	31	560.62	50.51	14	25	396	43.0934	6.85889
2527182565	H567DRAFT_02599 Coenzyme F420-reducing hydrogenase, delta subunit [Desulfobacterium anilini DSM 4660 : H567DRAFT_scaffold00018.18]	65.66	1	7	7	24	3.71271e+07	9.60871e+07	1.19022e+08	1.22749e+08	0	6.9042e+07	9.85135e+07	0	48.48	16.87	2	2	185.42	52.41	5	8	33.63	14.46	2	2	154.71	47.59	5	6						0			226.98	46.99	5	6					166	18.2794	5.21143
2527183168	H567DRAFT_03203 purine hydroxylase delta subunit apoprotein [Desulfobacterium anilini DSM 4660 : H567DRAFT_scaffold00029.29]	65.64	1	7	8	82	3.43811e+09	1.78504e+09	1.89555e+09	1.00371e+09	0	0	0	7.55743e+07	1093.42	65.64	8	31	553.32	65.03	7	20	700.14	65.03	7	19	272.75	52.15	6	12														0			163	17.5779	5.09717
2527183169	H567DRAFT_03204 Aerobic-type carbon monoxide dehydrogenase, large subunit CoxL/CutL homologs [Desulfobacterium anilini DSM 4660 : H567DRAFT_scaffold00029.29]	65.57	2	9	9	211	7.13492e+09	5.64725e+09	4.44821e+09	5.02193e+09	0	9.60793e+07	7.77667e+07	1.15778e+08	1672.04	65.57	8	85	1295.88	65.57	8	53	731.47	65.57	9	35	800.87	48.09	8	26					66.53	18.58	2	4	144.41	18.58	2	3	206.41	25.68	3	5	183	20.2616	6.13818
2527181897	H567DRAFT_01931 SSU ribosomal protein S1P [Desulfobacterium anilini DSM 4660 : H567DRAFT_scaffold00009.9]	65.51	1	36	36	279	1.08373e+09	1.3518e+09	9.54602e+08	6.57084e+08	1.2277e+09	1.25448e+09	1332646234	4.92952e+08	899.26	38.29	18	41	686.23	47.78	21	38	591.68	51.74	24	42	411.33	20.57	12	23	635.4	40.82	19	32	433.19	33.54	17	29	959.13	35.92	19	40	843.09	31.17	17	34	632	70.6291	4.79248
2527181709	H567DRAFT_01743 hypothetical protein [Desulfobacterium anilini DSM 4660 : H567DRAFT_scaffold00007.7]	65.38	1	5	5	44	2.74512e+08	4.59255e+07	2.13937e+09	1.60443e+08	6.77002e+08	9.36177e+07	0	4.43594e+08	91.76	30.77	2	5	49.96	30.77	2	4	126.45	34.62	3	9	97.85	65.38	5	8	117.26	34.62	3	8		0							172.55	50	4	10	52	6.03489	5.09717
2527180166	H567DRAFT_00198 transcription termination factor Rho [Desulfobacterium anilini DSM 4660 : H567DRAFT_scaffold00001.1]	65.3	1	23	23	172	2.75613e+08	8.52289e+08	6.13369e+07	4.79217e+08	6.92562e+08	7.81262e+08	6.73071e+08	1.37162e+08	293.53	37.11	11	20	583.79	44.58	15	32	50.21	11.57	3	5	234.27	36.14	13	19	335.88	49.88	17	24	274.27	35.18	11	18	752.01	58.8	21	39	209.41	35.66	11	15	415	46.5865	6.23975
2527181548	H567DRAFT_01581 chaperonin GroES [Desulfobacterium anilini DSM 4660 : H567DRAFT_scaffold00006.6]	65.26	1	7	7	70	1.98177e+09	1.68325e+09	2.5176e+09	6.13336e+08	1.47167e+09	1.41751e+09	1.96581e+09	2.03618e+09	296.65	35.79	3	11	273.31	26.32	2	10	208.84	54.74	5	11	109.11	44.21	4	7	85.85	35.79	4	8	106.43	21.05	2	5	153.66	45.26	4	8	140.29	35.79	3	10	95	10.4546	5.52881
2527180624	H567DRAFT_00656 F420-non-reducing hydrogenase subunit D [Desulfobacterium anilini DSM 4660 : H567DRAFT_scaffold00002.2]	65.22	1	9	9	78	1.81036e+09	1.47444e+09	1.30526e+09	8.03321e+08	1.1189e+09	6.45233e+08	1.5891e+09	1.18872e+09	249.68	63.77	7	14	233.81	35.51	6	14	85.8	28.26	4	5	129.71	36.96	5	8	58.62	15.94	2	2	92.09	15.22	3	4	172.54	43.48	8	13	265.46	57.97	7	18	138	15.1085	5.94775
2527183839	H567DRAFT_03875 purine hydroxylase delta subunit apoprotein [Desulfobacterium anilini DSM 4660 : H567DRAFT_scaffold00059.59]	65.03	1	6	7	67	2.68579e+09	1134058216	1.89101e+09	1.48758e+09	0	0	0	0	726.15	65.03	7	28	484.32	53.37	6	14	449.73	65.03	6	19	183.05	30.06	2	6																	163	17.5068	5.07178
2527181328	H567DRAFT_01360 electron transfer flavoprotein beta subunit [Desulfobacterium anilini DSM 4660 : H567DRAFT_scaffold00005.5]	64.91	1	12	12	48	0	6.7594e+07	0	0	0	0	8.58101e+08	2.98845e+08						0																			640.97	64.91	12	25	433.65	64.91	12	23	265	28.6316	5.45264
2527182954	H567DRAFT_02989 Nucleotide-binding universal stress protein, UspA family [Desulfobacterium anilini DSM 4660 : H567DRAFT_scaffold00025.25]	64.63	1	9	9	61	4.48059e+08	4.51092e+08	4.66782e+08	2.84334e+08	1.41918e+08	6.29547e+08	4.06576e+08	5.25511e+07	263.04	63.95	8	12	157.94	50.34	5	9	109.1	48.98	5	8	136.76	22.45	3	5		0			121.31	38.1	5	10	164.49	58.5	7	13	38.85	16.33	2	4	147	16.8297	6.63916
2527182932	H567DRAFT_02967 Acyl-CoA synthetase (AMP-forming)/AMP-acid ligase II [Desulfobacterium anilini DSM 4660 : H567DRAFT_scaffold00024.24]	64.57	1	24	24	156	8.36603e+08	1.32209e+09	6.84571e+08	6.74538e+08	7.02813e+08	5.69121e+08	3.30949e+08	2.93705e+08	957.64	56.38	21	41	625.61	33.52	12	27	570.61	28.38	12	24	271.46	16.76	7	14	198.56	7.05	2	5	275.48	21.52	8	12	376.49	28	10	15	438.33	28	12	18	525	59.3956	5.94775
2527180467	H567DRAFT_00499 catalase-peroxidase [Desulfobacterium anilini DSM 4660 : H567DRAFT_scaffold00002.2]	64.54	1	31	31	243	7.56309e+08	8.53114e+08	5.15932e+08	4.34612e+08	4.99267e+08	5.19217e+08	4.22939e+08	2.86415e+08	1134.83	39.13	18	39	1065.64	47.28	23	41	821.5	32.47	15	31	635.03	26.49	13	23	576.18	30.43	15	29	631.44	19.7	10	23	908.1	36.55	19	33	478.72	42.26	19	24	736	81.0912	5.46533
2527182082	H567DRAFT_02116 thiol peroxidase (atypical 2-Cys peroxiredoxin) [Desulfobacterium anilini DSM 4660 : H567DRAFT_scaffold00011.11]	63.95	1	9	9	84	5.67775e+08	7.25652e+08	5.76878e+08	4.06099e+08	5.58289e+08	4.6254e+08	3.78224e+08	2.73071e+08	225.49	40.12	5	11	223.43	34.3	4	11	182.78	40.12	5	10	264.1	33.14	5	10	118.42	55.81	7	10	221.96	45.93	5	11	141.87	44.77	6	11	129.7	51.16	6	10	172	18.8446	5.0083
2527181409	H567DRAFT_01441 Diadenosine tetraphosphate (Ap4A) hydrolase [Desulfobacterium anilini DSM 4660 : H567DRAFT_scaffold00005.5]	63.91	1	8	8	52	2.67522e+08	4.3455e+08	3.34991e+08	1.77007e+08	2.82148e+08	0	3.76303e+08	1.51373e+08	243.73	43.2	5	10	258.94	51.48	6	10	108.77	42.6	5	7	30.34	23.08	3	3	129.84	23.08	3	5					219.39	39.05	5	9	165.48	36.09	4	8	169	19.1325	5.94775
2527183264	H567DRAFT_03299 3-oxoacyl-[acyl-carrier-protein] reductase [Desulfobacterium anilini DSM 4660 : H567DRAFT_scaffold00032.32]	63.86	1	11	11	103	4.70646e+08	2.88345e+08	2.57689e+08	1.86171e+08	4.4872e+08	3.21791e+08	3.57523e+08	1.39641e+08	411.83	50.6	8	12	279.84	24.9	4	9	401.73	53.41	9	17	150.43	33.33	5	9	449.14	54.62	9	16	156.33	39.76	7	10	612.6	52.21	9	19	296.75	39.76	7	11	249	26.7078	6.78564
2527181051	H567DRAFT_01083 2,3-dihydroxybenzoate-AMP ligase [Desulfobacterium anilini DSM 4660 : H567DRAFT_scaffold00004.4]	63.78	1	26	26	256	4.41827e+08	1.38783e+09	7.11881e+08	5.19201e+08	6.87661e+09	4.54974e+09	3.60212e+08	2.63625e+08	636.16	40.18	13	32	462.07	27.21	11	29	456.72	38.38	13	25	257.56	17.3	9	16	1274.94	47.21	18	56	1080.43	55.14	20	60	293.18	26.67	10	16	395.2	36.4	12	22	555	61.3838	6.12549
2527182645	H567DRAFT_02679 Fe-S oxidoreductase [Desulfobacterium anilini DSM 4660 : H567DRAFT_scaffold00019.19]	63.69	1	8	8	32	2.00214e+08	2.1896e+08	8.98555e+07	1.98704e+08	5.6421e+07	2.6513e+08	1.82194e+08	1.46641e+08	130.11	36.31	4	9	78.69	24.58	3	4	41.97	19.55	2	2	30.99	15.08	3	3	87.31	15.64	2	3		0			97.46	30.17	4	6	59.06	31.84	4	5	179	20.7719	4.94482
2527181813	H567DRAFT_01847 stage II sporulation protein AA (anti-sigma F factor antagonist) [Desulfobacterium anilini DSM 4660 : H567DRAFT_scaffold00008.8]	63.64	1	6	6	32	5.14626e+08	1.86519e+08	3.38097e+08	1.07607e+08	1.37292e+08	3.12606e+08	1.53912e+08	2.12581e+08	169.21	20	2	4	124.16	20	2	5	61.34	27.27	2	3		0			79.93	31.82	2	4	34.17	33.64	3	3	217.45	30.91	3	6	171.51	46.36	3	7	110	12.1793	5.31299
2527183718	H567DRAFT_03754 SSU ribosomal protein S19P [Desulfobacterium anilini DSM 4660 : H567DRAFT_scaffold00051.51]	63.54	1	5	5	14	0	0	0	0	5.06135e+08	0	5.09729e+08	1.07267e+08																	37.37	22.92	2	3					133.46	63.54	5	7	78.12	27.08	2	4	96	10.799	10.3599
2527181060	H567DRAFT_01092 2,4-dienoyl-CoA reductase (NADPH2) [Desulfobacterium anilini DSM 4660 : H567DRAFT_scaffold00004.4]	63.5	1	31	31	283	5.28402e+08	8.41886e+08	380591700	3.38494e+08	2.39323e+09	2.78905e+09	2.00991e+08	1.75839e+08	771.06	44.02	20	40	994.69	39.42	16	45	502.81	28.83	13	24	439.13	25.31	12	22	1375.41	49.69	22	56	1094.76	47.24	22	54	309.31	27.3	12	17	351.69	40.18	15	25	652	71.2855	6.66846
2527180821	H567DRAFT_00853 triosephosphate isomerase [Desulfobacterium anilini DSM 4660 : H567DRAFT_scaffold00003.3]	63.42	1	9	9	54	2.04387e+08	1.80697e+08	1.33758e+08	1.01721e+08	3.10291e+07	1.12318e+08	1.41697e+08	1.14736e+08	240.57	31.13	5	11	171.19	24.9	4	7	154.81	41.63	6	11	71.53	12.06	2	5	32.95	14.01	2	2	34.83	22.96	4	4	241.62	37.35	5	7	168.09	26.07	4	7	257	27.7302	6.0874
2527180519	H567DRAFT_00551 hypothetical protein [Desulfobacterium anilini DSM 4660 : H567DRAFT_scaffold00002.2]	63.39	1	3	3	4	0	1.86046e+08	0	0	0	0	133603898	0					44.11	63.39	3	4																		0							112	12.0503	6.13818
2527180087	H567DRAFT_00119 2-amino-3,7-dideoxy-D-threo-hept-6-ulosonate synthase [Desulfobacterium anilini DSM 4660 : H567DRAFT_scaffold00001.1]	63.25	1	14	14	110	7.53592e+08	8.34646e+08	3.34867e+08	6.72493e+08	0	6.16122e+07	2.46261e+08	4.5192e+08	598.72	46.29	10	25	370.4	44.88	10	18	298.88	34.98	7	11	392.22	34.28	7	17					40.09	11.66	3	3	287.33	36.4	8	14	530.93	56.18	12	22	283	30.1025	7.35693
2527179996	H567DRAFT_00028 acetyl-CoA decarbonylase/synthase beta subunit [Desulfobacterium anilini DSM 4660 : H567DRAFT_scaffold00001.1]	63.14	1	37	37	532	3.71675e+09	2.43408e+09	1.53906e+09	3.18256e+09	3.56811e+09	2.36274e+09	4.46053e+09	7.68131e+08	2319.73	48.64	28	101	1402.87	45.8	25	60	1169.21	39.97	20	49	1263.07	42.68	24	60	1416.76	43.77	24	62	1161.61	36.45	20	51	2437.1	51.63	31	101	1180.9	40.11	23	48	738	81.4111	5.68115
2527183726	H567DRAFT_03762 LSU ribosomal protein L5P [Desulfobacterium anilini DSM 4660 : H567DRAFT_scaffold00051.51]	63.13	1	11	11	23	0	0	0	0	0	2.71137e+08	1.77925e+08	6.34772e+07																					52.7	14.53	3	4	260.91	59.22	9	14	125.42	24.58	4	5	179	20.2438	9.27588
2527181413	H567DRAFT_01445 DNA-binding protein HU-beta [Desulfobacterium anilini DSM 4660 : H567DRAFT_scaffold00005.5]	62.92	1	5	5	79	2.78077e+09	9.5949e+08	2.69867e+09	3.39947e+08	1.33189e+09	1.20971e+09	2.81903e+09	2.72753e+09	359.82	62.92	5	11	217.73	62.92	5	9	279.65	59.55	4	11	91.67	44.94	4	5	249.01	51.69	4	9	273.44	33.71	3	7	359.88	62.92	5	12	372.26	62.92	5	15	89	9.49208	9.62744
2527181300	H567DRAFT_01332 CBS domain-containing protein [Desulfobacterium anilini DSM 4660 : H567DRAFT_scaffold00005.5]	62.9	1	11	11	137	1.35689e+09	1.73658e+09	1.25178e+09	7.8601e+08	8.43983e+08	1.35493e+09	7.3341e+08	3.79996e+08	402.9	53.23	8	22	571.07	56.99	10	23	338.17	52.15	8	20	277.64	52.15	7	12	195.11	47.31	7	12	219.12	33.33	5	12	420.88	53.23	9	21	231.85	51.08	8	15	186	21.479	6.01123
2527182183	H567DRAFT_02217 amino acid/amide ABC transporter substrate-binding protein, HAAT family (TC 3.A.1.4.-) [Desulfobacterium anilini DSM 4660 : H567DRAFT_scaffold00012.12]	62.82	1	16	16	61	2.73957e+08	6.53511e+08	3.57591e+08	9.16053e+07	0	0	3.57148e+07	3.21808e+07	377.15	44.47	10	18	437.92	45.18	12	17	353.05	42.59	10	14	84.18	15.76	4	5									80.42	7.29	2	4	41.63	7.29	2	3	425	46.1608	6.56592
2527183254	H567DRAFT_03289 6,7-dimethyl-8-ribityllumazine synthase [Desulfobacterium anilini DSM 4660 : H567DRAFT_scaffold00032.32]	62.58	1	7	7	21	1.59491e+08	2.76329e+08	7.28951e+07	1.84426e+08	0	3.49431e+08	3.29769e+08	6.27433e+07	110.75	38.06	4	6		0			23.96	14.19	2	2	75.27	14.19	2	4					74.85	14.19	2	3	62.15	29.03	4	4	28.21	14.84	2	2	155	16.2285	6.31592
2527180710	H567DRAFT_00742 pyruvate carboxylase subunit B [Desulfobacterium anilini DSM 4660 : H567DRAFT_scaffold00003.3]	62.37	1	18	25	183	4.01126e+08	1.05572e+09	1.4021e+08	7.01734e+08	9.02225e+08	9.71494e+08	5.09426e+08	1.42192e+08	363.29	36.22	12	19	730.58	38.83	15	33	150.98	20.32	9	13	349.38	33.8	14	25	517.67	28.77	12	27	371.41	34.81	15	26	618.13	36.82	16	29	143.24	20.52	8	11	497	55.9868	6.43018
2527183840	H567DRAFT_03876 4-hydroxybenzoyl-CoA reductase subunit beta [Desulfobacterium anilini DSM 4660 : H567DRAFT_scaffold00059.59]	62.35	1	14	17	106	4.25837e+09	2.63008e+09	1534863425	2.98259e+09	5.06628e+07	0	4.2474e+07	0	798.23	55.42	14	36	719.04	53.61	15	33	324.26	41.57	10	19	306.71	26.2	8	15		0								0							332	35.887	8.93896
2527182134	H567DRAFT_02168 butyryl-CoA dehydrogenase (EC 1.3.99.2) [Desulfobacterium anilini DSM 4660 : H567DRAFT_scaffold00012.12]	62.3	1	17	17	146	3.43107e+08	465302097	1.52264e+08	3.33044e+08	3.62252e+08	3.18124e+08	3.2383e+08	2.764e+08	509.73	37.17	10	23	633.05	34.03	10	20	187.97	29.06	8	10	501.65	40.84	12	20	392.41	32.2	9	18	228.18	29.58	8	14	507.89	46.07	12	19	504.88	42.15	11	22	382	41.5728	5.2749
2527180229	H567DRAFT_00261 Rubrerythrin [Desulfobacterium anilini DSM 4660 : H567DRAFT_scaffold00001.1]	62.25	1	10	10	104	6.60704e+08	5.38469e+08	5.87606e+08	4.63895e+08	5.09607e+08	3.08637e+08	4.3343e+08	2.5231e+08	512.65	57.62	7	14	715.76	57.62	9	20	214.24	38.41	4	7	324.5	51.66	8	14	363.69	54.3	7	14	229.46	46.36	5	9	492.19	57.62	7	15	518.78	45.7	6	11	151	18.0659	5.23682
2527182118	H567DRAFT_02152 Nucleotide-binding universal stress protein, UspA family [Desulfobacterium anilini DSM 4660 : H567DRAFT_scaffold00011.11]	62.21	1	14	14	157	1.09434e+09	1.26584e+09	3.95512e+08	6.62245e+08	9.02258e+08	1.29374e+09	8.48215e+08	2.0979e+08	534.6	45.6	11	23	582.86	49.84	12	26	334.88	43.97	9	18	323.77	28.01	8	16	358.77	43.97	10	20	381.15	51.79	11	24	629.13	52.12	10	20	190.49	27.04	6	10	307	34.0508	5.66846
2527180290	H567DRAFT_00322 translation elongation factor 2 (EF-2/EF-G) [Desulfobacterium anilini DSM 4660 : H567DRAFT_scaffold00001.1]	62.14	1	32	32	240	5.92729e+08	5.10682e+08	1.19121e+08	3.54756e+08	1.2805e+09	8.43331e+08	8.41629e+08	2.1107e+08	828.95	37.86	17	35	793.78	44.36	20	37	152.84	16.91	8	9	424.34	26.01	11	19	797.44	39.02	18	37	452.05	38.58	17	25	1406.97	50.29	24	51	665.44	27.46	13	27	692	75.8313	5.16064
2527182801	H567DRAFT_02836 translation elongation factor TU [Desulfobacterium anilini DSM 4660 : H567DRAFT_scaffold00021.21]	62.09	1	8	8	100	7.40419e+08	2.24517e+08	6.60479e+08	5.26015e+08	8.30969e+08	5.21245e+08	1.5118e+09	3.98463e+08	326.94	41.18	6	20	284.29	41.18	6	18	156.93	17.65	3	5	72.48	18.95	3	5	134.19	30.72	4	8	80.53	16.34	3	5	425.99	62.09	8	25	225.56	32.68	4	14	153	16.8536	6.26514
2527182901	H567DRAFT_02936 TRAP-type C4-dicarboxylate transport system, substrate-binding protein [Desulfobacterium anilini DSM 4660 : H567DRAFT_scaffold00023.23]	61.98	1	14	14	146	3.12239e+09	3.40997e+09	3.55379e+09	3.21977e+09	6.9503e+07	0	0	1.1522e+08	1417.79	54.55	12	41	1242.95	50.69	11	35	1365.31	47.11	10	35	1012.27	46.56	10	28		0											198.11	23.42	5	7	363	40.2325	7.28369
2527183426	H567DRAFT_03462 tryptophan synthase beta chain [Desulfobacterium anilini DSM 4660 : H567DRAFT_scaffold00037.37]	61.79	1	17	17	200	1.63225e+09	1.63525e+09	6.97721e+08	1.38324e+09	4.46544e+08	2.01307e+09	1.57948e+09	8.0411e+08	1042.78	55.9	14	44	526.6	42.58	12	25	195.47	26.2	7	12	292.55	26.42	10	17	105.55	14.41	5	8	598.86	34.93	11	26	1202.3	57.42	15	41	636.29	43.45	11	27	458	50.3602	5.79541
2527183012	H567DRAFT_03047 CBS-domain-containing membrane protein [Desulfobacterium anilini DSM 4660 : H567DRAFT_scaffold00026.26]	61.38	1	8	8	38	2.19535e+08	4.84913e+08	3.09666e+08	0	2.05756e+08	2.57275e+08	3.35122e+08	1.28798e+08	84.5	50.79	5	8	81.42	44.44	5	7	87.75	21.16	3	5					115.81	32.8	4	5	44.54	39.68	3	4	151.42	33.33	4	9		0			189	21.2781	6.55127
2527183074	H567DRAFT_03109 glucosylglycerate synthase [Desulfobacterium anilini DSM 4660 : H567DRAFT_scaffold00027.27]	61.22	1	22	22	98	3.43926e+08	4.30338e+08	1.76241e+08	1.89681e+08	2.51806e+08	1.26174e+08	2.42579e+08	6.09621e+07	252.72	32.68	11	17	369.8	34.88	14	19	130.84	16.1	5	8	161.38	21.71	7	11	145.6	20.24	5	8	88.67	10.98	3	4	367.35	39.02	14	22	160.14	21.95	7	9	410	46.6558	7.69385
2527181087	H567DRAFT_01119 3-oxoacyl-[acyl-carrier-protein] reductase (EC 1.1.1.100) [Desulfobacterium anilini DSM 4660 : H567DRAFT_scaffold00004.4]	61.2	1	13	13	97	3.74908e+08	2.61011e+09	5.14045e+08	2.37606e+09	2.38316e+09	3.17975e+09	1.38377e+09	3.76835e+08	222.26	30.8	5	14	433.84	49.2	10	28	58.96	22	4	5	68.36	21.6	5	5	280.98	46	8	13	76.56	25.2	6	9	222.81	34.8	6	13	133.61	34	7	10	250	26.5467	8.20654
2527181153	H567DRAFT_01185 chaperonin GroEL [Desulfobacterium anilini DSM 4660 : H567DRAFT_scaffold00004.4]	61	1	21	25	369	2.0923e+09	1.08245e+09	4.15325e+09	1.83228e+09	3.82716e+09	3.76194e+09	4.07464e+09	1.89468e+09	1571.64	43.07	18	64	630.25	33.09	13	30	817.16	40.3	16	39	563.35	32.72	14	26	692.82	47.5	18	34	663.78	44.18	16	33	1540.99	51.76	22	72	1681.67	49.35	20	71	541	57.9085	5.22412
2527181349	H567DRAFT_01381 3-hydroxybutyryl-CoA dehydrogenase [Desulfobacterium anilini DSM 4660 : H567DRAFT_scaffold00005.5]	60.98	1	14	14	91	5.74728e+08	5.6134e+08	0	7.15779e+08	4.21229e+09	1.86468e+09	8.58036e+08	4.95889e+08	281.61	52.61	9	12	370.13	31.36	6	12					169.96	29.62	6	10	406.64	45.99	9	20	257.52	22.3	5	10	321.43	57.49	11	15	215.05	30.66	8	12	287	31.6156	7.79639
2527183088	H567DRAFT_03123 Rubrerythrin [Desulfobacterium anilini DSM 4660 : H567DRAFT_scaffold00027.27]	60.84	1	8	8	53	2.17601e+08	1.09673e+08	1.99816e+08	117460391	1.17185e+08	196243054	1.23854e+08	9.29434e+07	447.24	36.14	5	13	59.3	12.05	2	4	132.96	43.37	5	9	192.98	27.11	4	5	91.76	19.28	3	6	104.7	15.66	2	3	151.74	28.92	4	8	135.9	28.92	4	5	166	18.448	5.021
2527182287	H567DRAFT_02321 Lipid-binding SYLF domain-containing protein [Desulfobacterium anilini DSM 4660 : H567DRAFT_scaffold00013.13]	60.7	1	11	11	79	4.06224e+08	7.54732e+08	3.42539e+08	3.22577e+08	1.55763e+08	3.47854e+08	1.91301e+08	5.6645e+07	244.72	34.93	6	11	491.38	40.17	7	16	120.92	39.3	7	11	330.7	44.54	8	14	49.93	16.59	3	4	177.15	37.55	7	11	144.65	32.31	6	9	46.37	11.79	2	3	229	24.1267	9.14404
2527183296	H567DRAFT_03331 2,4-dienoyl-CoA reductase (NADPH2) [Desulfobacterium anilini DSM 4660 : H567DRAFT_scaffold00033.33]	60.57	1	31	31	235	5.56079e+08	9.07628e+08	5.73342e+08	4.24818e+08	6.59293e+08	7.59946e+08	4.02093e+08	1.50809e+08	727.93	36.13	18	33	995.85	44.83	21	42	652.67	36.28	18	30	561.58	39.58	20	36	417.3	24.59	12	21	568.38	31.48	14	21	640.89	39.13	20	30	495.26	26.09	12	22	667	71.3943	6.99072
2527182018	H567DRAFT_02052 pyruvate, water dikinase [Desulfobacterium anilini DSM 4660 : H567DRAFT_scaffold00010.10]	60.16	2	28	28	302	1.25646e+09	9.20942e+08	1.69493e+09	1.76098e+09	5.5274e+08	4.72071e+08	1.06057e+10	3.28202e+09	648.8	28.13	9	21	583.02	33.66	12	24	623.55	40	15	31	811.03	32.52	13	33	239	26.34	9	16	199.54	22.76	7	12	3226.94	57.89	24	103	1620.32	53.17	23	62	615	70.3358	5.45264
2527181325	H567DRAFT_01357 Fe-S oxidoreductase [Desulfobacterium anilini DSM 4660 : H567DRAFT_scaffold00005.5]	60.14	1	24	24	92	0	0	0	0	0	0	1.21064e+09	1.35251e+09																									1015.34	46.46	17	41	1070.41	51.89	21	51	424	48.5377	6.771
2527180018	H567DRAFT_00050 Uncharacterized 2Fe-2 and 4Fe-4S clusters-containing protein, contains DUF4445 domain [Desulfobacterium anilini DSM 4660 : H567DRAFT_scaffold00001.1]	60.13	1	24	24	122	2.17893e+08	1.53413e+08	7.57039e+07	1.54241e+08	4.83879e+08	3.10713e+08	2.10178e+08	6.93077e+07	581.03	39.87	15	28	364.3	30.38	10	16	130.55	8.07	4	7	88.74	17.56	7	9	378.47	29.11	11	19	334.6	23.42	8	14	576.68	32.28	11	22	130.08	10.76	5	7	632	68.7339	5.0083
2527182879	H567DRAFT_02914 endoribonuclease L-PSP [Desulfobacterium anilini DSM 4660 : H567DRAFT_scaffold00023.23]	59.85	1	6	6	26	9.38827e+07	1.47418e+08	1.12754e+08	0	0	8.91815e+07	4.56052e+07	5.0605e+07	86.06	40.91	4	6	153.59	49.24	5	7	49.52	20.45	2	3									56.42	24.24	2	3	49.15	31.06	3	3	69.31	24.24	2	4	132	13.8702	5.23682
2527182136	H567DRAFT_02170 acetyl-CoA C-acetyltransferase [Desulfobacterium anilini DSM 4660 : H567DRAFT_scaffold00012.12]	59.72	1	21	21	182	1.51344e+09	9.26187e+08	7.91615e+08	9.0152e+08	3.87536e+08	6.1736e+08	1.07325e+09	5.45443e+08	759.13	47.54	14	28	696.32	40.05	12	24	477.14	32.79	10	21	333.99	31.62	10	19	216.87	30.68	10	13	244.15	31.15	10	15	838.65	47.54	14	33	524.31	44.96	13	29	427	45.1152	7.00537
2527181398	H567DRAFT_01430 NusA antitermination factor [Desulfobacterium anilini DSM 4660 : H567DRAFT_scaffold00005.5]	59.68	1	21	21	128	3.91217e+08	1.40285e+08	1.52734e+08	1.24959e+08	4.02231e+08	4.51212e+08	3.88376e+08	8.62327e+07	609.81	38.48	12	22	299.67	21.2	6	9	215.43	16.82	5	10	172.31	19.59	7	10	326.47	27.42	10	19	489.64	29.95	10	18	623.94	48.62	16	29	174.62	27.19	9	11	434	48.2178	4.76709
2527182903	H567DRAFT_02938 Aerobic-type carbon monoxide dehydrogenase, large subunit CoxL/CutL homologs [Desulfobacterium anilini DSM 4660 : H567DRAFT_scaffold00023.23]	59.52	1	3	15	187	6.94967e+09	5.88882e+09	3.79746e+09	3.93329e+09	0	3.62325e+07	3.97111e+07	1.16399e+08	1419.59	57.82	13	71	1352.48	53.74	12	42	898.65	58.84	14	45	775.89	35.37	10	23					29.82	8.5	2	2		0			64.41	12.59	3	4	294	32.0724	5.12256
2527181650	H567DRAFT_01684 HSP20 family protein [Desulfobacterium anilini DSM 4660 : H567DRAFT_scaffold00007.7]	59.46	1	8	8	17	97590692	8.55568e+08	44719582	2.49841e+09	8.65655e+08	247267105	106238292	153642537		0			101.72	35.14	4	5		0			203.36	49.32	6	9		0				0			56.1	16.89	2	3		0			148	17.0895	5.52881
2527183131	H567DRAFT_03166 Predicted NADH:ubiquinone oxidoreductase, subunit RnfB [Desulfobacterium anilini DSM 4660 : H567DRAFT_scaffold00029.29]	59.43	1	2	6	63	4.69336e+08	4.96297e+08	2.55903e+08	6.23319e+08	4.39349e+08	3.94691e+08	3.57424e+08	2.39584e+08	240.55	59.43	6	12	147.07	39.62	4	8	31.79	22.64	2	5	189.09	49.06	5	12	43.38	39.62	4	5	57.03	29.25	3	5	119.83	49.06	5	10	99.11	31.13	3	6	106	12.1311	7.53271
2527182286	H567DRAFT_02320 Phosphoserine phosphatase [Desulfobacterium anilini DSM 4660 : H567DRAFT_scaffold00013.13]	59.41	1	14	14	90	2.38985e+08	2.58631e+08	2.22682e+08	130809405	1.41091e+08	2.11085e+08	1.3598e+08	9.90772e+07	367.58	30.29	7	14	359.4	19.71	5	11	293.26	33.24	8	12	232.07	25.29	7	10	315.38	20.88	5	11	262.47	26.76	7	13	327.5	34.12	8	13	150.44	14.12	4	6	340	38.2386	5.46533
2527183596	H567DRAFT_03632 glycine cleavage system H protein [Desulfobacterium anilini DSM 4660 : H567DRAFT_scaffold00044.44]	59.31	1	6	6	22	1.57588e+08	0	2.79625e+08	0	2.62978e+07	0	1.9438e+08	8.02727e+08	27.42	20	2	3						0								0							142.59	30.34	4	5	196	59.31	6	14	145	16.1339	4.36084
2527181856	H567DRAFT_01890 acetyl-coenzyme A synthetase [Desulfobacterium anilini DSM 4660 : H567DRAFT_scaffold00009.9]	59.2	1	27	27	275	7.23377e+08	1.00915e+09	2.2884e+08	4.57697e+08	7.30448e+08	1.16936e+09	7.51665e+08	4.59511e+08	1197.43	36.35	17	37	986.56	39.88	19	45	428.55	37.27	17	28	337.47	30.06	13	19	638.24	34.97	15	33	893.84	42.94	16	39	1252.84	47.39	23	44	626.24	40.49	17	30	652	72.923	5.65576
2527180157	H567DRAFT_00189 protein of unknown function (DUF1844) [Desulfobacterium anilini DSM 4660 : H567DRAFT_scaffold00001.1]	58.99	1	5	5	19	4.09833e+08	518615565	2.08815e+08	1.63948e+08	2.13134e+08	3.03556e+08	505993805	163702860	144.3	37.41	2	4		0			85.53	26.62	3	4	150.64	19.42	2	5	141.14	51.8	4	6		0				0				0			139	15.332	5.42725
2527181090	H567DRAFT_01122 cyclohexa-1,5-diene-1-carbonyl-CoA hydratase (EC 4.2.1.100) [Desulfobacterium anilini DSM 4660 : H567DRAFT_scaffold00004.4]	58.82	1	12	12	265	4.08755e+09	5.70324e+09	3.13056e+09	3.51084e+09	2.84744e+09	4.09317e+09	4.4894e+09	1496276294	1158.43	47.45	9	41	1141.85	43.14	9	38	888.93	50.2	9	31	845.23	46.27	10	30	936	55.69	11	28	1056.61	52.94	10	31	1300.25	47.45	9	37	823.07	53.33	11	29	255	27.9835	5.37646
2527180549	H567DRAFT_00581 tungsten-dependent benzoyl-CoA reductase-related protein bamD [Desulfobacterium anilini DSM 4660 : H567DRAFT_scaffold00002.2]	58.64	1	18	18	156	1.17249e+09	1.24358e+09	3.21149e+08	3.00346e+08	1.26568e+09	1.15737e+09	1.43123e+09	1.01935e+09	461.53	38.74	11	28	365.71	30.63	10	21	180.47	17.54	5	8	159.87	20.16	5	7	450.35	37.7	10	17	379.87	18.59	5	15	666.37	37.7	12	33	570.62	37.43	11	27	382	42.401	5.96045
2527182931	H567DRAFT_02966 indolepyruvate ferredoxin oxidoreductase alpha subunit [Desulfobacterium anilini DSM 4660 : H567DRAFT_scaffold00024.24]	58.54	1	27	27	253	6.27265e+08	4.30599e+08	2.87446e+08	9.23733e+08	1.56726e+09	1.51933e+09	1.37997e+09	403479771	959.71	34.83	15	37	482.61	32.5	14	25	243.12	22.22	11	16	600.58	32.84	14	29	903.69	30.68	14	33	668.42	38.47	16	35	1143.32	40.13	19	43	754.52	45.27	19	35	603	65.6677	7.06396
2527181040	H567DRAFT_01072 hypothetical protein [Desulfobacterium anilini DSM 4660 : H567DRAFT_scaffold00004.4]	58.54	1	5	5	42	2.00511e+08	3.4631e+08	2.10165e+08	2.2489e+08	2.48703e+08	1.46644e+08	1.86636e+08	8.77007e+07	186.91	58.54	5	9	72.26	47.15	4	5	73.09	29.27	2	4	122.94	30.89	2	3	159.68	38.21	3	4	131.66	39.84	3	5	216.75	58.54	5	8	61.15	38.21	3	4	123	13.4229	4.81787
2527182019	H567DRAFT_02053 4-hydroxybenzoyl-CoA reductase subunit alpha [Desulfobacterium anilini DSM 4660 : H567DRAFT_scaffold00010.10]	58.49	1	36	36	289	8.13687e+08	7.04757e+08	4.44898e+08	6.58392e+08	9.15377e+07	8.13504e+08	6.63881e+09	3.83037e+09	560.7	30.78	17	26	427.62	25.16	14	23	180.69	12.9	7	11	307.89	19.8	11	19	51.32	5.87	3	4	183.09	17.37	9	11	2126.41	49.04	29	94	2271.89	50.7	29	101	783	84.1045	6.26514
2527180694	H567DRAFT_00726 small subunit ribosomal protein S6 [Desulfobacterium anilini DSM 4660 : H567DRAFT_scaffold00003.3]	58.46	1	8	8	47	1.34207e+08	1.58974e+08	3.85976e+08	0	3.24565e+08	7.37702e+08	1.08858e+09	3.83e+08	115.49	35.38	3	6	41.18	13.85	2	3	84.56	26.92	4	6					73.65	28.46	3	3	68.76	33.85	4	5	204.46	57.69	7	15	75.16	52.31	7	9	130	15.1955	4.79248
2527181106	H567DRAFT_01138 Adenylate kinase [Desulfobacterium anilini DSM 4660 : H567DRAFT_scaffold00004.4]	58.15	1	11	11	180	2.43006e+09	3948718081	3.00505e+09	1.75106e+09	9.51079e+08	1.91885e+09	2.75207e+09	1.39739e+09	498.79	40.97	8	28	668.08	42.29	8	28	334.87	51.1	9	20	296.35	40.97	8	17	189.13	37.44	6	11	396.73	39.65	8	19	654.27	58.15	11	25	656.72	55.95	10	32	227	25.166	7.29834
2527182958	H567DRAFT_02993 FKBP-type peptidyl-prolyl cis-trans isomerase 2 [Desulfobacterium anilini DSM 4660 : H567DRAFT_scaffold00025.25]	58.04	1	5	5	20	1.8817e+07	0	3.91781e+07	0	1.33239e+08	3.4172e+07	3.5251e+07	4.49981e+07	53.1	18.88	2	4					105.08	18.18	2	3					83.06	29.37	2	3	63.76	18.18	2	3	85.81	27.97	3	3	72.81	18.88	2	4	143	15.5378	4.75439
2527182507	H567DRAFT_02541 Carbonic anhydrase or acetyltransferase, isoleucine patch superfamily [Desulfobacterium anilini DSM 4660 : H567DRAFT_scaffold00017.17]	57.84	1	8	8	64	2.07771e+08	5.25994e+08	3.05344e+08	3.38851e+08	2.62622e+08	3.01977e+08	207974897	5.53245e+07	99.85	21.57	4	7	207.31	44.61	7	16	85.48	32.84	5	8	73.13	19.61	4	7	163.21	38.73	6	9	155.57	21.08	4	8	140.39	17.16	3	5	42.69	21.57	4	4	204	22.4399	8.42627
2527180386	H567DRAFT_00418 ATP synthase F1 subcomplex gamma subunit [Desulfobacterium anilini DSM 4660 : H567DRAFT_scaffold00002.2]	57.68	1	14	14	64	0	4.6192e+07	0	1.77457e+08	3.47196e+08	1.33991e+08	2.21233e+08	1.69522e+08					144.67	18.77	3	5					92.86	24.91	7	8	230.2	43.69	9	15	144.03	22.53	5	6	349.79	35.84	8	15	245.05	44.71	9	15	293	33.0381	8.47021
2527180361	H567DRAFT_00393 dissimilatory sulfite reductase beta subunit [Desulfobacterium anilini DSM 4660 : H567DRAFT_scaffold00002.2]	57.58	1	20	20	503	7.51741e+09	6.48379e+09	5.32671e+09	4.12863e+09	6.42802e+09	7.11126e+09	9.272e+09	5.21369e+09	1432.83	57.58	18	84	1375.41	42.93	15	82	743.25	40.4	11	41	804.48	41.67	13	47	821.74	38.13	16	48	750.71	33.59	10	39	1297.18	50.51	17	73	1552.3	57.58	19	89	396	44.561	6.81494
2527183634	H567DRAFT_03670 ketopantoate reductase (EC 1.1.1.169) [Desulfobacterium anilini DSM 4660 : H567DRAFT_scaffold00046.46]	57.37	1	12	12	85	3.61286e+08	1.99232e+08	1.07621e+08	2.53553e+08	3.31567e+08	3.34966e+08	2.91099e+08	1.3217e+08	233.26	51.92	10	15	203.37	30.77	6	10	129.8	28.85	6	7	78.62	16.35	4	7	227.03	30.13	7	12	173.53	19.23	5	8	363.96	45.83	10	15	183.64	35.26	6	11	312	34.4617	6.32861
2527182715	H567DRAFT_02750 GDP-L-fucose synthase [Desulfobacterium anilini DSM 4660 : H567DRAFT_scaffold00020.20]	57.37	1	12	12	53	3.8343e+07	42543116	0	2.03545e+07	7.59358e+08	5.04057e+08	4.39424e+08	1.72214e+08	85.23	13.79	3	4		0								0			107.23	24.45	4	8	159.98	23.2	6	11	442.07	41.38	8	23	196.82	24.76	5	7	319	36.2832	7.76709
2527181154	H567DRAFT_01186 chaperonin GroES [Desulfobacterium anilini DSM 4660 : H567DRAFT_scaffold00004.4]	57.29	1	7	7	63	2.51569e+09	1.21223e+09	1.51286e+09	7.65515e+08	1.42476e+09	6.77253e+08	1453632621	9.43455e+08	192.55	38.54	4	11	128.13	31.25	3	6	181.24	29.17	2	6	127.73	29.17	3	7	88.56	22.92	2	6	109.51	39.58	3	8	107.34	47.92	5	9	106.88	47.92	5	10	96	10.7828	5.0083
2527181864	H567DRAFT_01898 glycolate oxidase [Desulfobacterium anilini DSM 4660 : H567DRAFT_scaffold00009.9]	57.19	1	34	34	297	4.63453e+08	4.32794e+08	1.74269e+08	7.9349e+08	1.1046e+09	1.08472e+09	8.51972e+08	2.96539e+08	764.92	41.77	22	41	471.81	24.51	14	25	247.09	16.57	10	13	580.15	24.86	15	28	875.81	36.02	21	43	630.01	27.5	15	33	1906.08	48.79	28	77	939.9	39.82	21	37	869	94.8576	6.50732
2527181867	H567DRAFT_01901 Acyl-CoA synthetase (AMP-forming)/AMP-acid ligase II [Desulfobacterium anilini DSM 4660 : H567DRAFT_scaffold00009.9]	57.03	1	21	22	193	1.71691e+09	1.08485e+09	1.51929e+09	9.977e+08	2.26719e+09	1.63022e+09	1.39966e+09	9.83882e+08	498.22	30.8	12	26	379.95	29.85	12	20	476.14	42.78	16	28	419.24	24.33	10	17	390.95	26.62	11	20	434.28	25.48	9	19	609.95	40.3	15	28	515.95	45.44	18	35	526	59.654	5.64307
2527183965	H567DRAFT_04001 3-hydroxyacyl-CoA dehydrogenase (EC 1.1.1.35) [Desulfobacterium anilini DSM 4660 : H567DRAFT_scaffold00072.72]	56.89	1	7	11	121	6.79633e+08	1.04252e+09	3.79191e+08	9.348e+08	1.66447e+09	1.25481e+09	1.18452e+09	2.16286e+08	613.57	49.12	8	24	639.23	43.46	9	24	109.66	18.73	5	8	421.98	40.99	7	14	134.39	20.14	5	9	219.57	26.5	5	10	679.87	54.42	9	22	185.88	13.43	4	10	283	30.7809	5.41455
2527182749	H567DRAFT_02784 Response regulator containing CheY-like receiver, AAA-type ATPase, and DNA-binding domains [Desulfobacterium anilini DSM 4660 : H567DRAFT_scaffold00021.21]	56.82	1	4	4	19	3.61525e+08	1.76576e+08	2.69506e+08	0	2.36337e+08	2.57308e+08	2.30489e+08	1.22526e+08	124.92	32.58	2	4	55.8	32.58	2	3	130.98	32.58	2	3					68.46	43.18	2	3		0			45.15	39.39	3	4	51.55	32.58	2	2	132	14.4675	4.83057
2527181088	H567DRAFT_01120 6-hydroxycyclohex-1-ene-1-carbonyl-CoA dehydrogenase [Desulfobacterium anilini DSM 4660 : H567DRAFT_scaffold00004.4]	56.79	1	18	18	199	4.80299e+09	3.77699e+09	1.60037e+09	3.99533e+09	5.87543e+09	4.37617e+09	4.41544e+09	9.32761e+08	897.49	46.74	12	42	592.72	43.21	14	31	338.92	33.97	9	15	351.05	34.78	8	15	443.65	41.03	10	20	518.53	44.29	11	19	695.11	44.84	15	36	497.53	42.66	12	21	368	39.7246	7.28369
2527180342	H567DRAFT_00374 NAD(P)H-flavin reductase [Desulfobacterium anilini DSM 4660 : H567DRAFT_scaffold00002.2]	56.79	1	16	16	137	1.94173e+09	1.60992e+09	1.47828e+09	9.58248e+08	7.3437e+08	7.46321e+08	8.77699e+08	5.78558e+08	298.42	48.93	12	23	426.71	48.93	14	26	274.13	50.71	10	18	303.76	36.43	9	16	62.18	21.43	5	7	52.02	14.29	4	6	381.57	50.71	12	24	375.42	32.14	8	17	280	31.4391	5.75732
2527180359	H567DRAFT_00391 Tetratricopeptide repeat-containing protein [Desulfobacterium anilini DSM 4660 : H567DRAFT_scaffold00002.2]	56.73	1	8	8	24	1.19306e+08	8.15573e+07	1.05578e+08	1.31329e+07	0	1.55845e+08	1.59754e+08	4.57214e+07	62.47	18.75	3	4	74.12	19.23	3	5	47.68	17.79	3	4		0								0			163.43	38.94	5	8	35.87	12.02	2	3	208	23.391	5.31299
2527181390	H567DRAFT_01422 polyribonucleotide nucleotidyltransferase [Desulfobacterium anilini DSM 4660 : H567DRAFT_scaffold00005.5]	56.61	1	28	28	191	5.31876e+08	6.15942e+08	4.80733e+08	4.15497e+08	6.38768e+08	6.17178e+08	9.44942e+08	3.15756e+08	432.17	35.34	15	28	484.38	36.21	17	24	389.3	23.99	11	18	156.43	19.4	10	14	283.3	20.55	9	16	234.08	29.31	13	16	895.68	46.84	22	43	503.14	38.36	18	32	696	76.2465	5.47803
2527182446	H567DRAFT_02480 hypothetical protein [Desulfobacterium anilini DSM 4660 : H567DRAFT_scaffold00016.16]	56.59	1	7	7	46	2.82524e+08	2.3131e+08	1.91486e+08	1.32243e+08	2.22003e+08	1.36166e+08	1.69261e+08	1.117e+08	200.45	32.97	4	7	179.71	37.36	5	6	39.57	32.97	4	4	117.49	41.76	6	6	31.8	20.33	2	2	164.04	37.36	5	5	239.3	52.2	6	8	242.05	26.92	4	8	182	20.7456	4.81787
2527181438	H567DRAFT_01471 aspartate aminotransferase [Desulfobacterium anilini DSM 4660 : H567DRAFT_scaffold00006.6]	56.49	1	17	17	155	5.28939e+08	3.06258e+08	1.5562e+08	2.94292e+08	6.89814e+08	6.30663e+08	5.45498e+08	3.17525e+08	593.19	51.91	13	27	442.03	42.49	11	22	171.95	23.66	7	12	230.43	23.92	6	11	436.93	41.22	10	21	444.37	42.75	11	17	518.25	54.45	15	26	414.49	41.73	11	19	393	43.5842	5.94775
2527182224	H567DRAFT_02258 Glyoxylase, beta-lactamase superfamily II [Desulfobacterium anilini DSM 4660 : H567DRAFT_scaffold00013.13]	56.43	1	10	10	45	2.93972e+08	3.27705e+07	1.36801e+08	4.65177e+07	3.06919e+08	1.37111e+08	1.31008e+08	1.29741e+08	205.45	46.89	8	11	59.68	16.18	3	4	38.62	14.94	3	4	40.44	9.96	2	4		0			48.88	18.67	4	6	168.27	24.48	5	10	87.03	25.73	5	6	241	26.6576	5.35107
2527183831	H567DRAFT_03867 Response regulator containing CheY-like receiver, AAA-type ATPase, and DNA-binding domains [Desulfobacterium anilini DSM 4660 : H567DRAFT_scaffold00058.58]	56.13	1	29	29	135	1.42787e+09	1.80797e+09	1.47715e+09	1.34509e+09	0	6.46365e+07	0	0	745.87	42.62	18	37	892.42	46.52	21	43	504	28.13	12	23	626.68	37.74	18	32						0											718	81.6667	5.98584
2527180834	H567DRAFT_00866 LysM domain-containing protein [Desulfobacterium anilini DSM 4660 : H567DRAFT_scaffold00003.3]	55.94	1	6	6	24	2.77126e+08	2.20479e+07	0	1.9755e+08	9.37762e+07	9.67184e+07	1.77931e+08	5.23934e+07	144.07	40.56	5	9	24.34	18.18	2	2						0			145.35	18.88	2	4		0			172.06	23.78	3	4	108.6	34.27	3	5	143	15.6842	5.38916
2527183627	H567DRAFT_03663 Response regulator containing CheY-like receiver, AAA-type ATPase, and DNA-binding domains [Desulfobacterium anilini DSM 4660 : H567DRAFT_scaffold00046.46]	55.94	1	5	5	36	6.83452e+08	4.40838e+08	4.69913e+08	4.26213e+08	4.60544e+08	3.8203e+08	2.99773e+08	0	212.11	55.94	5	9	160.05	32.87	3	6	107.7	44.76	4	6	42.36	32.87	3	4	136.6	21.68	2	4	74.98	34.27	3	3	62.52	37.06	3	4					143	16.3496	5.43994
2527181453	H567DRAFT_01486 amino acid/amide ABC transporter substrate-binding protein, HAAT family (TC 3.A.1.4.-) [Desulfobacterium anilini DSM 4660 : H567DRAFT_scaffold00006.6]	55.8	1	17	17	148	1.05101e+09	2.97509e+09	1.06389e+09	7.54485e+08	6.97669e+08	1.05285e+09	6.0506e+08	3.69814e+08	480.86	44.44	12	22	623.25	47.16	15	30	298.31	21.73	6	15	224.96	25.43	7	11	205.44	30.37	8	14	284.56	33.83	9	19	409.12	28.4	10	19	287.18	29.63	10	18	405	44.4459	5.65576
2527180172	H567DRAFT_00204 Nucleotide-binding universal stress protein, UspA family [Desulfobacterium anilini DSM 4660 : H567DRAFT_scaffold00001.1]	55.77	1	8	8	36	2.07865e+08	5.48889e+07	2.37848e+08	51692226	1.69969e+08	0	2.0874e+08	5.34693e+07	235.64	36.54	4	8	137.57	26.28	3	5	123.65	38.46	5	8		0			71.23	21.79	3	4					198.53	45.51	6	7	81.2	26.28	3	4	156	17.1388	6.17627
2527182137	H567DRAFT_02171 acetyl-CoA acetyltransferase [Desulfobacterium anilini DSM 4660 : H567DRAFT_scaffold00012.12]	55.56	2	15	16	79	4.20197e+08	4.05362e+08	1.77053e+08	1.71206e+08	3.33388e+08	2.14871e+08	3.53588e+08	1.4333e+08	352.23	35.1	10	17	249.75	34.6	10	11	132.83	13.13	4	6	85.85	6.06	2	2	142.74	18.69	6	8	124.35	9.85	3	5	433.88	45.2	12	19	313.74	36.36	9	11	396	41.4714	6.32861
2527179980	H567DRAFT_00012 transcription elongation factor GreA [Desulfobacterium anilini DSM 4660 : H567DRAFT_scaffold00001.1]	55.48	1	6	6	28	2.70961e+08	3.21963e+08	1.59125e+08	0	4.16543e+07	1.04747e+08	2.1064e+08	1.47056e+08	93.26	25.16	3	4	95.25	27.74	3	4	187.33	27.1	3	7					63.74	18.06	2	3	44.18	17.42	2	3	173.11	43.23	5	7		0			155	17.257	5.12256
2527180835	H567DRAFT_00867 Uncharacterized membrane protein YebE, DUF533 family [Desulfobacterium anilini DSM 4660 : H567DRAFT_scaffold00003.3]	55.47	1	9	9	38	1.24972e+08	8.46282e+07	2.77059e+08	0	0	0	1.64246e+08	1.81414e+08	143.93	14.45	3	5	74.69	11.33	2	4	64.08	21.09	4	6													180.52	42.97	7	12	217.86	33.98	6	11	256	25.7494	5.2749
2527183830	H567DRAFT_03866 Aerobic-type carbon monoxide dehydrogenase, large subunit CoxL/CutL homologs [Desulfobacterium anilini DSM 4660 : H567DRAFT_scaffold00058.58]	55.37	1	3	15	138	6.94967e+09	5.85761e+09	3.70253e+09	5.02677e+09	0	3.62325e+07	3.97111e+07	175617856	1109.95	50.49	12	49	1042.55	36.16	11	31	581.53	51.47	13	32	635.71	35.5	11	21					29.82	8.14	2	2		0			58.05	8.79	2	3	307	33.6052	5.07178
2527180238	H567DRAFT_00270 hypothetical protein [Desulfobacterium anilini DSM 4660 : H567DRAFT_scaffold00001.1]	55.34	1	5	5	38	1.78686e+08	1.51731e+08	0	8.39978e+07	1.82116e+08	1.43457e+08	1.15867e+08	1.05983e+08	157.42	35.92	3	7	124.27	25.24	2	4					76.17	34.95	3	3	72.1	19.42	2	3	77.59	34.95	3	5	202.23	45.63	4	10	68.35	45.63	4	6	103	11.7688	5.09717
2527181348	H567DRAFT_01380 Fe-S cluster biogenesis protein NfuA, 4Fe-4S-binding domain [Desulfobacterium anilini DSM 4660 : H567DRAFT_scaffold00005.5]	55.26	1	2	2	5	1.33259e+08	0	0	63572448	0	0	1.39761e+08	3.58562e+08	45.68	55.26	2	3										0											40.02	55.26	2	2		0			76	8.31433	7.12256
2527182902	H567DRAFT_02937 phenylacetate-CoA ligase [Desulfobacterium anilini DSM 4660 : H567DRAFT_scaffold00023.23]	55.13	1	19	19	172	2.96122e+09	2.21801e+09	1.05268e+09	1.89641e+09	0	7.37853e+07	3.84972e+07	3.71401e+07	1639.75	54.44	18	71	860.45	40.55	16	40	524.11	41	12	28	539.4	34.17	12	24					28.91	4.56	2	3		0			130.71	12.76	4	6	439	50.1752	5.50342
2527180294	H567DRAFT_00326 N-acetylglutamate kinase [Desulfobacterium anilini DSM 4660 : H567DRAFT_scaffold00001.1]	54.95	1	10	10	30	9.6738e+07	1.74123e+08	7.37808e+07	5.48751e+07	69944090	1.49166e+08	7.89771e+07	0	58.45	20.48	3	3	192.17	32.42	6	7	76.05	13.99	3	4	66.84	24.23	3	3		0			45.54	15.36	3	3	233.06	27.65	6	10					293	31.2999	6.26514
2527181265	H567DRAFT_01297 adenosylhomocysteinase [Desulfobacterium anilini DSM 4660 : H567DRAFT_scaffold00005.5]	54.88	1	16	16	68	6.96561e+08	84102339	4.2238e+08	4.12949e+07	7.06095e+07	1.02324e+08	2.11578e+08	1.2673e+08	344.71	45.58	14	24		0			399.88	39.46	11	18	30.06	5.9	2	2	25.68	7.26	2	2	46.7	4.76	2	3	174.33	33.11	9	13	88.85	8.39	3	6	441	47.8955	5.89697
2527182133	H567DRAFT_02167 methylmalonyl-CoA mutase (EC 5.4.99.2) [Desulfobacterium anilini DSM 4660 : H567DRAFT_scaffold00012.12]	54.72	1	20	20	77	2.667e+08	4.16081e+08	2.25709e+08	1.71779e+08	1.47135e+08	1.87783e+08	1.83881e+08	1.03184e+08	276.76	31.19	10	12	123.5	18.89	7	8	268.34	18.72	6	11	160.63	18	5	6	102.21	8.38	4	6	138.45	13.01	6	7	176.12	30.66	12	16	212.61	20.86	9	11	561	63.2207	5.23682
2527182755	H567DRAFT_02790 Precorrin-4 methylase [Desulfobacterium anilini DSM 4660 : H567DRAFT_scaffold00021.21]	54.7	1	12	12	51	2.07272e+08	1.744e+08	2.37356e+08	1.55141e+08	6.73616e+07	6.90118e+07	1.3045e+08	1.63593e+08	202.89	37.63	7	11	208.37	13.94	3	4	200.41	24.74	6	10	88.19	16.38	3	5	87.63	16.38	3	4	69.33	8.71	2	3	83.44	34.15	5	5	225.97	41.11	7	9	287	31.7357	7.07861
2527180336	H567DRAFT_00368 4Fe-4S dicluster domain-containing protein [Desulfobacterium anilini DSM 4660 : H567DRAFT_scaffold00001.1]	54.66	1	1	7	35	3.62568e+08	3.71544e+08	1.96773e+08	3.49886e+08	2.72416e+08	3.38273e+08	4.58038e+08	1.99711e+08	95.67	27.95	3	5	82.48	24.22	3	4	61.6	19.88	3	4	140.8	35.4	4	6	31.74	23.6	3	3	73.55	23.6	3	4	98.68	27.95	4	6	63.39	18.63	2	3	161	18.212	7.78174
2527180340	H567DRAFT_00372 4Fe-4S dicluster domain-containing protein [Desulfobacterium anilini DSM 4660 : H567DRAFT_scaffold00002.2]	54.43	1	13	13	70	1.13633e+09	1.10191e+09	301661268	5.02757e+08	2.99507e+08	2.98423e+08	5.74115e+08	2.52351e+08	195.47	41.77	8	15	174.88	42.72	8	9	111.65	20.25	5	7	95.47	14.56	4	6	150.25	17.72	5	7	31.64	12.66	3	4	266.43	24.68	6	13	147.34	20.57	5	9	316	36.1397	6.25244
2527182099	H567DRAFT_02133 hypothetical protein [Desulfobacterium anilini DSM 4660 : H567DRAFT_scaffold00011.11]	54.11	1	10	10	62	4.24491e+08	2.44671e+08	2.3039e+08	2.60832e+08	2.52222e+08	4.32617e+08	3.39263e+08	3.79346e+07	283.43	37.23	6	11	172.1	27.71	4	8	138.21	35.06	6	9	37.99	17.75	2	2	115.99	35.5	6	9	91.21	26.84	4	7	141.19	33.33	5	8	106.24	27.27	5	8	231	25.6524	6.53662
2527182766	H567DRAFT_02801 vinylacetyl-CoA delta-isomerase (EC 5.3.3.3)/4-hydroxybutyryl-CoA dehydratase (EC 4.2.1.-) [Desulfobacterium anilini DSM 4660 : H567DRAFT_scaffold00021.21]	53.97	1	18	18	116	2.07645e+08	9.06383e+07	4.05859e+07	8.15344e+07	3.30002e+08	2.49135e+08	3.75757e+08	1.36823e+08	268.1	21.13	8	17	103.21	8.16	3	4	39.72	8.58	2	2	104.85	14.44	6	8	278.28	25.31	9	15	327.39	21.76	8	15	710.3	43.1	15	33	388.74	36.82	11	22	478	53.1015	6.48096
2527183836	H567DRAFT_03872 phenylphosphate carboxylase beta subunit [Desulfobacterium anilini DSM 4660 : H567DRAFT_scaffold00058.58]	53.91	1	20	20	182	3.58894e+09	11609751941	2.13596e+09	6.99177e+09	1.00183e+08	9.79665e+07	5.50205e+07	5.27786e+07	609.86	45.45	16	38	1494.82	53.91	18	70	577.1	38.27	14	26	813.75	45.88	16	39		0			40.47	4.44	2	3	40.01	5.29	2	3	48.76	5.5	2	3	473	52.7239	6.12549
2527180362	H567DRAFT_00394 dissimilatory sulfite reductase alpha subunit [Desulfobacterium anilini DSM 4660 : H567DRAFT_scaffold00002.2]	53.81	1	28	28	445	7.4197e+09	7.16812e+09	5.32356e+09	5.57382e+09	8.85843e+09	8.41127e+09	9.01498e+09	4.66224e+09	1195.95	44.49	20	79	912.53	42.58	19	57	751.21	37.5	13	45	621.89	32.63	13	36	725	35.81	16	46	834.76	32.2	14	42	1395.31	47.25	23	75	1237.87	49.58	23	65	472	54.6118	6.03662
2527179990	H567DRAFT_00022 Predicted Fe-Mo cluster-binding protein, NifX family [Desulfobacterium anilini DSM 4660 : H567DRAFT_scaffold00001.1]	53.72	1	6	6	37	2.17396e+08	8.47211e+07	2.36091e+08	0	2.17606e+08	0	2.51925e+08	1.851e+08	172.83	38.02	3	9	138.45	39.67	4	9	69.9	19.01	3	5						0							114.24	45.45	4	5	139.69	38.02	3	9	121	12.7055	4.94482
2527179985	H567DRAFT_00017 pyruvate-ferredoxin/flavodoxin oxidoreductase [Desulfobacterium anilini DSM 4660 : H567DRAFT_scaffold00001.1]	53.7	1	49	49	454	1.43002e+09	5.75853e+08	7.12753e+08	6.04899e+08	2.59133e+09	2.06292e+09	2.61917e+09	4.62537e+08	1389.26	32.34	26	62	655	22.89	20	36	589.48	24.17	18	32	318.41	22.38	19	28	1345.03	34.21	28	70	1249.36	31.66	27	64	2240.02	46.13	42	110	1010.9	29.87	25	52	1175	129.68	5.79541
2527182135	H567DRAFT_02169 short chain enoyl-CoA hydratase [Desulfobacterium anilini DSM 4660 : H567DRAFT_scaffold00012.12]	53.44	1	10	10	147	2.04431e+09	1.64176e+09	1.1111e+09	1.24272e+09	1.13468e+09	2.36246e+09	2.02242e+09	7.07129e+08	743.15	50.76	9	22	659.49	50.76	9	25	560.24	43.13	8	17	308.92	32.06	5	11	386.75	41.6	7	14	598.94	44.27	8	21	713.98	50.76	9	24	362.19	37.79	6	13	262	28.2086	6.37939
2527180036	H567DRAFT_00068 transcriptional regulator, XRE family with cupin sensor [Desulfobacterium anilini DSM 4660 : H567DRAFT_scaffold00001.1]	53.41	1	8	8	54	3.60958e+08	3.12349e+08	1.53754e+08	1.69736e+08	2.6488e+08	1.95009e+08	1.75511e+08	8.10531e+07	341.01	53.41	8	14	210.74	49.8	7	11	59.93	14.86	3	4	62.55	10.04	2	3	96.17	17.27	3	5	120.94	10.04	2	5	234.86	17.27	3	7	89.39	17.27	3	5	249	28.3382	5.36377
2527183005	H567DRAFT_03040 Response regulator containing CheY-like receiver, AAA-type ATPase, and DNA-binding domains [Desulfobacterium anilini DSM 4660 : H567DRAFT_scaffold00026.26]	53.23	1	4	4	18	1.04495e+08	9.57311e+07	5.09815e+07	5.9605e+07	0	0	5.12655e+07	0	65.15	53.23	4	6	261.46	53.23	4	8	39.93	22.58	2	4		0												0							124	13.8212	5.05908
2527182883	H567DRAFT_02918 potassium/proton antiporter regulatory subunit, CPA2 family (TC 2.A.37.5.2) [Desulfobacterium anilini DSM 4660 : H567DRAFT_scaffold00023.23]	53.13	1	5	5	17	4.29641e+07	4.5317e+07	0	7.72704e+07	0	0	74316465	19337209	66.01	26.88	2	3	91.86	48.13	4	5					56.23	11.88	2	3									102.17	33.75	3	4	31.96	25.62	2	2	160	17.805	5.09717
2527181488	H567DRAFT_01521 type VI secretion system protein ImpB [Desulfobacterium anilini DSM 4660 : H567DRAFT_scaffold00006.6]	53.09	1	7	7	42	3.75906e+08	3.84792e+08	4.44122e+08	3.5048e+08	1.29487e+08	2.51748e+08	9.11084e+07	1.30323e+08	149.74	32.72	4	6	128.62	41.98	5	6	139.66	48.77	6	8	197.13	32.1	4	9	82.96	27.78	3	4	96.13	27.78	3	5	97.78	14.81	2	2	56.57	19.14	2	2	162	18.2507	4.84326
2527183030	H567DRAFT_03065 aspartate-ammonia ligase [Desulfobacterium anilini DSM 4660 : H567DRAFT_scaffold00026.26]	53.05	1	16	16	110	3.29724e+08	4.68654e+08	2.06971e+08	1.37333e+08	2.66489e+08	2.8095e+08	2.1387e+08	1.3437e+08	277.17	26.26	7	16	432.05	39.26	10	18	259.15	24.4	7	10	92.22	14.06	4	5	242.27	34.48	10	16	166.26	25.2	7	9	489.2	35.81	11	22	258.22	32.89	9	14	377	43.301	5.43994
2527181075	H567DRAFT_01107 ribosome recycling factor [Desulfobacterium anilini DSM 4660 : H567DRAFT_scaffold00004.4]	52.97	1	8	8	57	4.01372e+08	2.03876e+08	3.32403e+08	1.38423e+08	3.52714e+08	1.53991e+08	3.26696e+08	1.7761e+08	186.28	33.51	5	9	107.54	16.22	3	6	130.32	25.41	4	7	100.07	18.92	3	3	91.53	18.92	3	4	109.43	25.41	4	7	180.91	30.81	5	9	299.8	43.24	6	12	185	21.3332	5.42725
2527183628	H567DRAFT_03664 Response regulator containing CheY-like receiver, AAA-type ATPase, and DNA-binding domains [Desulfobacterium anilini DSM 4660 : H567DRAFT_scaffold00046.46]	52.82	1	5	5	10	4.93833e+07	4.2322e+07	0	0	0	6.50376e+07	6.63344e+07	0	44.91	36.62	3	4	61.75	16.2	2	3														0			50.38	16.9	2	3					142	15.7161	5.24951
2527182396	H567DRAFT_02430 phosphoenolpyruvate carboxykinase (ATP) [Desulfobacterium anilini DSM 4660 : H567DRAFT_scaffold00015.15]	52.7	1	21	21	117	2.05622e+08	1.13729e+08	53285151	1.77992e+08	4.16083e+08	4.52122e+08	3.10984e+08	5.87427e+07	560.98	23.09	9	19	348.31	13.59	6	12	105.86	5.21	2	3	224.36	6.7	3	6	565.7	26.07	10	21	464.45	26.26	11	19	569.07	37.43	14	27	215.76	14.71	6	10	537	59.8183	7.26904
2527183083	H567DRAFT_03118 phosphoenolpyruvate synthase [Desulfobacterium anilini DSM 4660 : H567DRAFT_scaffold00027.27]	52.61	1	31	31	187	6.51164e+08	6.7242e+08	1.45628e+08	5.3454e+08	9.29338e+08	1.03346e+09	7.76836e+08	2.24195e+08	514.41	27.64	18	28	421.49	23.64	14	25	90.28	8	5	8	274.34	15.39	9	14	366.97	29.33	17	24	305.84	22.79	16	25	745.16	39.52	23	40	350.24	21.21	14	23	825	92.0029	5.64307
2527182644	H567DRAFT_02678 4Fe-4S dicluster domain-containing protein [Desulfobacterium anilini DSM 4660 : H567DRAFT_scaffold00019.19]	52.61	1	13	13	88	2.67282e+08	5.71138e+08	4.01162e+08	3.27878e+08	5.41368e+08	5.49433e+08	4.58522e+08	2.24345e+08	92.84	8.7	2	3	398.64	35.22	8	20	123.11	22.61	5	8	309.09	26.52	7	12	261.04	32.61	7	11	267.55	39.57	8	12	413.71	35.22	8	16	121.11	20.43	4	6	230	25.8827	5.19873
2527183798	H567DRAFT_03834 acetoacetate decarboxylase [Desulfobacterium anilini DSM 4660 : H567DRAFT_scaffold00055.55]	52.48	1	9	9	52	7.48125e+07	1.28402e+08	94235882	1.02004e+08	1.41188e+08	1.69803e+08	1.6994e+08	1.13197e+08	87.04	23.05	4	6	106.74	28.37	4	7	55.11	9.93	2	3	58.75	12.77	3	3	144.49	20.92	4	5	176.63	14.54	3	6	272.01	49.65	8	15	148.85	26.6	5	7	282	31.2113	5.24951
2527182175	H567DRAFT_02209 amino acid/amide ABC transporter substrate-binding protein, HAAT family [Desulfobacterium anilini DSM 4660 : H567DRAFT_scaffold00012.12]	52.47	1	16	16	57	6.15156e+08	5.21013e+08	4.13286e+08	1.50574e+08	0	2.01233e+08	1.0699e+08	9.19436e+07	258.14	38.12	11	19	209.63	23.76	8	15	234.95	38.35	10	12	58.29	11.53	3	3					39.3	7.53	3	3	90.92	7.06	3	5		0			425	46.3217	5.66846
2527181989	H567DRAFT_02023 Chromosome partitioning ATPase, Mrp family, contains Fe-S cluster [Desulfobacterium anilini DSM 4660 : H567DRAFT_scaffold00010.10]	52.28	1	11	12	78	2.10455e+08	66084375	1.16917e+08	1.79555e+08	6.23485e+08	5.82494e+08	5.70503e+08	2.92629e+08	251.34	29.74	7	12		0			117.04	6.95	2	3		0			439.03	32.37	8	16	271.11	28.3	7	14	592.33	39.57	9	23	203.02	26.86	7	9	417	44.74	6.07471
2527181971	H567DRAFT_02005 phosphoribosylamine--glycine ligase [Desulfobacterium anilini DSM 4660 : H567DRAFT_scaffold00010.10]	52.2	1	15	15	88	2.96253e+08	2.27594e+08	2.49737e+08	1.23012e+08	9.90664e+07	6.01963e+07	1.59514e+08	9.92771e+07	430.62	30.16	8	14	235.91	25.52	7	11	352.71	35.27	9	14	187.54	17.87	6	9	72.41	18.79	5	8	69.83	16.47	4	5	272	35.5	10	16	207.34	29.47	8	11	431	45.7252	5.65576
2527180027	H567DRAFT_00059 phosphoserine aminotransferase apoenzyme [Desulfobacterium anilini DSM 4660 : H567DRAFT_scaffold00001.1]	51.94	1	15	15	100	9.1257e+08	2.88155e+08	4.82821e+08	1.07612e+08	4.63986e+08	2.70575e+08	2.83876e+08	2.46002e+08	578.74	40	10	19	207.33	23.61	6	8	176.19	18.33	6	11	203.81	20.83	6	8	240.69	25	7	15	134.77	8.89	3	5	302.94	35.28	9	15	417.43	33.61	10	19	360	40.1314	6.44287
2527180173	H567DRAFT_00205 zinc resistance-associated protein [Desulfobacterium anilini DSM 4660 : H567DRAFT_scaffold00001.1]	51.92	1	7	7	44	4.05834e+08	7.38482e+08	3.4122e+08	4.0702e+08	0	0	4.92903e+08	3.17952e+08	126.35	26.28	3	5	249.62	41.67	5	10	138.68	36.54	4	5	90.61	21.15	3	5									109.99	45.51	5	8	214.09	51.28	6	11	156	16.9795	8.99756
2527181654	H567DRAFT_01688 Acyl-CoA dehydrogenase [Desulfobacterium anilini DSM 4660 : H567DRAFT_scaffold00007.7]	51.85	1	17	17	137	3.3949e+08	2.45937e+08	1.87236e+08	1.7913e+08	6.00174e+08	4.73308e+08	4.01498e+08	1.21159e+08	616	43.15	14	26	352.61	25.19	9	17	105.75	11.11	5	7	318.4	15.93	7	12	189.75	18.52	7	8	432.31	28.7	11	20	907.79	40	14	32	358.32	19.44	9	15	540	58.9023	5.23682
2527181991	H567DRAFT_02025 NifU homolog involved in Fe-S cluster formation [Desulfobacterium anilini DSM 4660 : H567DRAFT_scaffold00010.10]	51.63	1	5	5	11	0	5.02225e+07	0	0	1.29542e+08	8.45533e+07	9.14121e+07	5.6495e+07						0											88.07	35.29	3	5	43.52	16.99	2	2		0			66.21	20.26	2	4	153	16.6348	4.43701
2527180202	H567DRAFT_00234 4Fe-4S dicluster domain-containing protein [Desulfobacterium anilini DSM 4660 : H567DRAFT_scaffold00001.1]	51.61	1	3	3	40	3.64016e+08	0	3.61906e+09	7.86564e+08	4.64168e+08	0	1.08665e+09	9.11685e+08	321.47	51.61	3	17						0				0			77.62	51.61	3	3						0			264.5	51.61	2	20	62	6.77281	3.77686
2527181333	H567DRAFT_01365 aspartate semialdehyde dehydrogenase (EC 1.2.1.11) [Desulfobacterium anilini DSM 4660 : H567DRAFT_scaffold00005.5]	51.52	1	11	11	64	5.26493e+08	5.26498e+08	4.38257e+08	2.26088e+08	2.33321e+08	1.21922e+08	2.94014e+08	7.32705e+07	291.72	41	8	12	236.2	22.16	6	13	153.5	20.5	5	8	92.06	16.62	5	6	76.14	29.09	6	7	58.17	14.4	3	4	231.95	32.41	7	12	24.85	7.48	2	2	361	39.0054	6.62451
2527181057	H567DRAFT_01089 branched-chain amino acid transport system substrate-binding protein [Desulfobacterium anilini DSM 4660 : H567DRAFT_scaffold00004.4]	51.44	1	15	15	81	1.94147e+08	9.72034e+08	2.98217e+08	2.24158e+08	2.81464e+08	5.54378e+08	0	0	232.67	36.06	9	15	278.41	24.04	7	16	215.15	20.19	6	10	167.6	18.75	7	14	109.26	23.32	7	11	177.24	35.58	11	15									416	46.0934	7.84033
2527183459	H567DRAFT_03495 Outer membrane lipoprotein-sorting protein [Desulfobacterium anilini DSM 4660 : H567DRAFT_scaffold00038.38]	51.43	1	10	10	87	3.67422e+08	2.52054e+08	2.27869e+08	1.38557e+08	1.12943e+08	1.83436e+08	2.43558e+08	1.29456e+08	262.17	26.12	5	15	155.69	37.14	7	12	313.71	31.84	6	12	76.95	16.33	3	4	128.23	9.8	2	4	199.59	37.55	7	12	310.02	47.76	9	18	252.33	42.45	8	10	245	27.8191	6.60986
2527180387	H567DRAFT_00419 ATP synthase F1 subcomplex beta subunit [Desulfobacterium anilini DSM 4660 : H567DRAFT_scaffold00002.2]	51.17	1	18	18	289	3.13013e+09	1.98991e+09	3.87149e+09	1.74721e+09	3.47984e+09	4.79263e+09	5.87257e+09	2.32642e+09	920.76	45.01	15	48	554.77	43.31	13	31	634.44	45.44	16	35	472.47	26.96	9	18	718.77	35.24	12	28	852.05	46.28	14	36	1227.5	50.74	17	54	982.73	41.61	15	39	471	50.8211	5.03369
2527182742	H567DRAFT_02777 Protein of unknown function (DUF1638) [Desulfobacterium anilini DSM 4660 : H567DRAFT_scaffold00020.20]	51.15	1	9	9	68	1.58054e+08	719873637	2.56045e+08	4.85109e+08	2.32141e+08	3.79172e+08	3.73738e+08	1.40526e+08	147.52	28.57	4	6	351.76	24.42	5	17	114.9	24.88	4	7	159.69	23.5	5	7	102.53	25.81	4	6	192.2	17.05	3	8	178.85	27.65	5	8	200.27	37.79	6	9	217	24.7233	5.14795
2527180385	H567DRAFT_00417 ATP synthase F1 subcomplex alpha subunit [Desulfobacterium anilini DSM 4660 : H567DRAFT_scaffold00002.2]	50.99	1	24	25	329	4038234627	1.24051e+09	2.77948e+09	1.24588e+09	1.98728e+09	4.70273e+09	4.81823e+09	1.53832e+09	1381.32	49.6	23	74	649	34.52	16	38	626.5	44.84	20	39	196.94	17.26	8	12	232.51	34.92	15	22	600.82	40.87	19	38	1153.63	44.64	22	67	763.48	40.87	19	39	504	55.0814	5.13525
2527180265	H567DRAFT_00297 molecular chaperone GrpE [Desulfobacterium anilini DSM 4660 : H567DRAFT_scaffold00001.1]	50.75	1	9	9	39	2.14774e+08	2.52861e+08	1.92666e+08	6.34686e+07	1.93676e+08	1.24048e+08	1.82965e+08	1.26259e+08	108.4	12.94	2	4	78.11	13.43	2	3	132.56	22.39	4	6	37.48	17.41	3	3	54.51	31.84	4	4	37.09	16.92	3	4	83.06	29.85	5	8	119.46	34.83	5	7	201	22.5206	5.09717
2527180570	H567DRAFT_00602 acetyl-CoA synthetase (ADP-forming) [Desulfobacterium anilini DSM 4660 : H567DRAFT_scaffold00002.2]	50.53	1	15	15	58	8.38569e+07	8.98298e+07	1.87409e+07	5.25156e+07	1.33272e+08	9.04565e+07	1.26903e+08	2.33759e+07	132.44	24.2	6	8	160.29	17.2	5	7		0			72.64	12.1	4	7	121.54	18.26	5	8	49.75	9.34	3	4	290.21	42.68	13	21	56.31	9.77	3	3	471	49.6535	5.50342
2527180364	H567DRAFT_00396 tRNA 2-thiouridine synthesizing protein E [Desulfobacterium anilini DSM 4660 : H567DRAFT_scaffold00002.2]	50.48	1	4	4	32	0	8.41389e+08	2.98484e+09	0	2.33208e+09	4.04727e+08	3.67259e+09	1.85478e+09					49.16	39.05	2	7	33.89	19.05	3	5					35.31	8.57	2	4		0			60.06	50.48	4	8	35.95	18.1	2	8	105	11.9499	5.0083
2527181646	H567DRAFT_01680 transcriptional regulator, MucR family [Desulfobacterium anilini DSM 4660 : H567DRAFT_scaffold00007.7]	50.34	1	5	5	43	97265017	3.72977e+07	2.64235e+08	7.60649e+07	7.78851e+08	4.8291e+08	6.97058e+08	4.31742e+08	88.61	32.21	2	4	40.06	32.21	2	2	59.34	24.83	2	3	33.26	27.52	2	2	84.94	45.64	4	6	118.29	37.58	3	4	159.17	36.91	3	8	170.6	42.28	4	14	149	16.5487	9.72998
2527181442	H567DRAFT_01475 prolyl-tRNA synthetase [Desulfobacterium anilini DSM 4660 : H567DRAFT_scaffold00006.6]	50.26	1	17	17	108	2.4296e+08	2.50929e+08	9.72468e+07	1.1416e+08	2.50436e+08	1.75224e+08	2.09176e+08	6.94393e+07	345.13	39.44	13	19	363.74	35.78	12	18	166.81	20.42	5	7	79.84	10.3	4	5	377.95	25.65	8	16	232.99	25.31	7	13	379.59	26.35	10	18	288.51	28.97	9	12	573	62.9022	5.57959
2527181994	H567DRAFT_02028 N-acetyl-gamma-glutamyl-phosphate reductase [Desulfobacterium anilini DSM 4660 : H567DRAFT_scaffold00010.10]	50.14	1	12	12	68	2.41622e+08	3.26049e+08	9.62694e+07	1.83231e+08	4.90018e+07	2.38854e+08	2.38952e+08	1.07054e+08	183.19	32.01	8	14	193.89	27.48	7	10	35.5	10.48	3	3	65.39	11.61	4	5	34.99	13.03	3	4	196.14	18.13	5	7	298.12	31.73	8	13	303.33	32.58	8	12	353	37.9664	6.78564
2527180304	H567DRAFT_00336 LL-diaminopimelate aminotransferase apoenzyme [Desulfobacterium anilini DSM 4660 : H567DRAFT_scaffold00001.1]	50.13	1	13	13	74	1.80606e+08	1.27195e+08	4.71883e+07	7.34636e+07	3.05429e+08	3.76496e+08	4.59135e+08	5.83523e+07	171.2	31.11	7	9	184.18	30.59	7	11	30.5	6.94	2	2	130.15	30.08	6	8	81.67	25.71	5	8	100.22	30.85	8	10	282.76	39.85	10	18	57.34	20.82	6	8	389	43.0291	6.354
2527182464	H567DRAFT_02498 methylmalonyl-CoA epimerase [Desulfobacterium anilini DSM 4660 : H567DRAFT_scaffold00016.16]	50	1	4	4	25	1.73492e+08	3.1091e+08	0	2.40812e+08	2.55403e+08	0	1.52777e+08	8.63085e+07	128.69	41.79	3	5	48.31	41.79	3	3					54.5	33.58	3	5	51.13	25.37	2	3					93.04	41.79	3	6	51.53	41.79	3	3	134	14.7268	5.37646
2527182453	H567DRAFT_02487 fructose-bisphosphate aldolase [Desulfobacterium anilini DSM 4660 : H567DRAFT_scaffold00016.16]	49.88	1	15	15	132	1.43903e+09	1.03098e+09	8.50985e+08	3.68169e+08	4.87935e+08	8.05129e+08	1.41627e+09	4.78326e+08	485.99	30.39	11	21	658.3	30.63	8	19	409.25	24.36	8	18	299.8	16.94	6	11	412.41	18.56	6	12	321.75	20.65	7	13	457.69	22.97	8	19	515.13	33.64	11	19	431	46.3517	6.22705
2527183832	H567DRAFT_03868 pyruvate, water dikinase [Desulfobacterium anilini DSM 4660 : H567DRAFT_scaffold00058.58]	49.86	1	15	15	82	1.11482e+09	1.00178e+09	1.53581e+09	1.20189e+09	0	0	0	4.49451e+07	768.97	45.04	13	34	401.81	38.24	11	21	393.13	28.33	7	14	171.65	31.44	9	13														0			353	38.5539	5.18604
2527181091	H567DRAFT_01123 methylmalonyl-CoA mutase, C-terminal domain [Desulfobacterium anilini DSM 4660 : H567DRAFT_scaffold00004.4]	49.62	1	3	3	5	1.25296e+08	0	0	1.96731e+08	0	2.31244e+07	1.21705e+08	0	83.11	49.62	3	5										0								0				0							133	14.2615	6.17627
2527181952	H567DRAFT_01986 Uncharacterized conserved protein, contains tandem ACT domains [Desulfobacterium anilini DSM 4660 : H567DRAFT_scaffold00010.10]	49.38	1	5	5	12	1.17425e+08	0	5.74427e+07	0	1.24351e+08	92079675	6.19419e+07	0	53.77	21.88	3	4						0							104.86	25	2	3		0			116.24	28.75	3	5					160	17.4492	6.78564
2527183063	H567DRAFT_03098 Universal stress protein UspA and related nucleotide-binding proteins [Desulfobacterium anilini DSM 4660 : H567DRAFT_scaffold00027.27]	49.32	1	5	5	21	5.22347e+07	7.63073e+07	2.86633e+07	37214560	7.80623e+07	7.37644e+07	59727518	0	99.43	27.03	3	6	107.88	20.27	2	4	84	18.92	2	5		0			41.17	17.57	2	3	25.15	34.46	3	3		0							148	16.7417	6.02393
2527183240	H567DRAFT_03275 uncharacterized protein involved in oxidation of intracellular sulfur [Desulfobacterium anilini DSM 4660 : H567DRAFT_scaffold00032.32]	49.22	1	3	3	6	0	0	0	0	2.40743e+08	0	0	0																	79.74	49.22	3	6													128	13.9521	5.52881
2527180725	H567DRAFT_00757 ATP-dependent Clp protease ATP-binding subunit ClpB [Desulfobacterium anilini DSM 4660 : H567DRAFT_scaffold00003.3]	49.19	1	30	30	153	3.64504e+08	3.38777e+08	2.66612e+08	1.68626e+08	2.78386e+08	2.12963e+08	190759027	9.50652e+07	740.38	34.42	18	33	526.68	28.02	16	25	345.28	22.21	14	20	368.55	17.33	12	18	199.72	12.56	7	9	285	20.93	12	15	399.19	21.05	12	22	206.01	12.91	8	11	860	95.9005	5.73193
2527182671	H567DRAFT_02706 Fe-S oxidoreductase [Desulfobacterium anilini DSM 4660 : H567DRAFT_scaffold00019.19]	49.09	1	16	16	97	2.83677e+08	9.22716e+07	1.24428e+08	1.73905e+08	7.78896e+08	3.22039e+08	4.53274e+08	2.1411e+08	205.23	20.91	7	14	129.42	7.95	3	8	122.09	11.14	4	5	86	8.18	4	6	483.1	39.32	12	20	218.56	25.68	8	12	362.58	26.82	10	20	281.27	17.27	6	12	440	50.5302	5.35107
2527181534	H567DRAFT_01567 amino acid/amide ABC transporter substrate-binding protein, HAAT family (TC 3.A.1.4.-) [Desulfobacterium anilini DSM 4660 : H567DRAFT_scaffold00006.6]	48.74	1	12	12	32	8.55758e+08	7.51829e+07	2.13919e+08	0	0	0	0	0	510.49	48.74	12	23	76	11.31	3	4	93.13	16.33	4	5																					398	43.7261	7.62061
2527182771	H567DRAFT_02806 Cyclic nucleotide-binding domain-containing protein [Desulfobacterium anilini DSM 4660 : H567DRAFT_scaffold00021.21]	48.72	1	6	6	37	2.87324e+08	2.47081e+08	1.48412e+08	1.94895e+08	2.05111e+08	1.74623e+08	1.97464e+08	1.18071e+08	182.39	37.82	5	9	261.93	30.77	4	7	120.54	33.97	4	6		0			107.77	41.67	5	6		0			236.3	30.77	4	9		0			156	17.791	5.05908
2527180266	H567DRAFT_00298 hypothetical protein [Desulfobacterium anilini DSM 4660 : H567DRAFT_scaffold00001.1]	48.56	1	8	8	27	116183872	6.87287e+07	9.58435e+07	55769699	9.25277e+07	5.91883e+07	1.05851e+08	6.79214e+07	247.53	36.06	5	7		0			44.85	9.13	2	2		0			45.82	9.13	2	3	22.7	14.9	2	2	159.84	26.92	5	7	145.62	25	4	6	208	23.53	6.01123
2527180267	H567DRAFT_00299 phosphoribosylaminoimidazole-succinocarboxamide synthase [Desulfobacterium anilini DSM 4660 : H567DRAFT_scaffold00001.1]	48.51	1	11	11	73	2.15859e+08	1.21612e+08	9.91053e+07	1.04148e+08	1.25793e+08	1.81258e+08	2.65031e+08	7.41166e+07	272.45	41.25	9	16	221.74	21.45	5	8	41.23	11.88	4	4	150.21	21.45	6	9	63.75	8.91	3	5	140.21	16.17	4	6	308.61	39.27	10	16	184.97	24.75	6	9	303	34.1309	6.12549
2527180566	H567DRAFT_00598 branched chain amino acid aminotransferase apoenzyme (EC 2.6.1.42) [Desulfobacterium anilini DSM 4660 : H567DRAFT_scaffold00002.2]	48.46	1	13	13	134	2.09429e+09	1.05265e+09	1.23822e+09	6.32686e+08	1.45248e+09	1.10973e+09	1.35512e+09	5.66559e+08	405.83	40.34	10	22	293.04	37.25	9	16	289.14	36.13	8	14	195.85	29.13	7	10	212.95	34.17	8	14	260.8	34.17	8	15	480.39	45.1	11	24	375.25	41.74	10	19	357	39.8925	6.31592
2527182235	H567DRAFT_02269 DNA-binding transcriptional response regulator, NtrC family, contains REC, AAA-type ATPase, and a Fis-type DNA-binding domains [Desulfobacterium anilini DSM 4660 : H567DRAFT_scaffold00013.13]	48.45	1	14	14	70	1.25482e+08	2.04189e+08	1.08948e+08	1.21389e+08	1.95244e+08	1.73831e+08	4.62492e+07	0	283.49	30.67	7	10	300.36	26.55	7	15	267.83	28.61	8	12	177.5	14.95	5	8	212.14	23.45	6	9	373.56	20.88	5	12	35.02	11.34	3	4					388	42.2824	5.79541
2527180373	H567DRAFT_00405 (R)-citramalate synthase [Desulfobacterium anilini DSM 4660 : H567DRAFT_scaffold00002.2]	48.38	1	20	20	107	2.46357e+08	3.92447e+07	1.50433e+08	4.929e+07	5.63429e+08	6.74433e+08	1.24356e+09	2.15517e+08	262.46	15.7	6	10	54	5.42	2	3	177.81	12.45	5	8	25.54	3.61	2	3	392.01	36.46	12	20	422.29	24.37	11	22	617.94	43.86	16	26	279.12	18.41	9	15	554	60.5438	5.46533
2527180731	H567DRAFT_00763 acetyl-CoA C-acetyltransferase [Desulfobacterium anilini DSM 4660 : H567DRAFT_scaffold00003.3]	48.33	1	17	17	105	7.11538e+08	8.72761e+08	5.87842e+08	4.72394e+08	2.40849e+08	3.78317e+08	6.95439e+08	2.67118e+08	336.4	29.71	12	21	168.95	13.81	6	13	105.35	21.55	9	13	105.79	8.79	4	7	66.91	8.79	4	5	45.19	7.32	3	4	376.59	37.87	13	19	429.89	26.99	11	23	478	53.0502	6.48096
2527180303	H567DRAFT_00335 dihydrodipicolinate reductase [Desulfobacterium anilini DSM 4660 : H567DRAFT_scaffold00001.1]	48.33	1	9	9	32	5.57974e+07	5.39948e+07	112426585	6.03523e+07	244689377	1.2752e+08	1.05609e+08	3.73328e+07	181.49	20.45	3	4	66.05	20.07	3	5		0			53.4	12.27	2	2	281.95	31.23	6	11	149.89	25.28	4	8	34.81	10.78	2	2		0			269	28.5959	6.87354
2527182022	H567DRAFT_02056 4-hydroxy-3-polyprenylbenzoate decarboxylase [Desulfobacterium anilini DSM 4660 : H567DRAFT_scaffold00010.10]	48.19	1	6	6	6	0	0	0	0	0	0	0	1.43242e+08																													147.14	48.19	6	6	193	21.3201	8.03076
2527181150	H567DRAFT_01182 ADP-ribosylglycohydrolase [Desulfobacterium anilini DSM 4660 : H567DRAFT_scaffold00004.4]	48.18	1	8	8	51	2.39904e+08	2.42388e+08	1.61109e+08	1.43053e+08	1.48961e+08	84465578	8.11411e+07	7.5122e+07	190.87	38.61	6	7	424.74	42.9	7	14	194.67	19.47	3	6	220.29	24.75	4	6	123.96	23.43	4	5	53.02	11.22	2	3	128.03	18.48	3	5	97.58	24.09	4	5	303	33.3259	6.60986
2527181545	H567DRAFT_01578 ketopantoate hydroxymethyltransferase [Desulfobacterium anilini DSM 4660 : H567DRAFT_scaffold00006.6]	48.01	1	10	10	96	1.67509e+09	9.70698e+08	9.93845e+08	5.77863e+08	3.27693e+08	7.01907e+08	7.75906e+08	8.31374e+08	386.01	45.49	8	20	339.09	23.1	6	12	321.93	43.32	7	15	228.16	13.72	4	7	98.84	18.05	3	4	238.16	24.19	5	10	304.67	40.79	7	13	315.75	37.18	7	15	277	29.7041	5.52881
2527183086	H567DRAFT_03121 Nicotinamidase-related amidase [Desulfobacterium anilini DSM 4660 : H567DRAFT_scaffold00027.27]	47.94	1	8	8	28	6.30316e+07	7.11345e+07	1.24342e+08	5.20842e+07	0	3.06559e+07	4.81234e+07	4.33743e+07	104.79	26.29	4	6	35.92	25.26	3	4	56.51	27.32	5	6	47.87	10.82	2	3					22.72	10.82	2	2	51.83	9.28	2	3	45.33	21.65	3	4	194	21.6731	5.77002
2527183985	H567DRAFT_04021 tungsten-dependent benzoyl-CoA reductase-related protein bamE [Desulfobacterium anilini DSM 4660 : H567DRAFT_scaffold00076.76]	47.86	1	29	30	192	4.82526e+08	3.17858e+08	4.00193e+08	7.35792e+08	7.76091e+08	7.22622e+08	7.43665e+08	4.6879e+08	468.13	29.66	17	28	326.72	18.42	11	21	263.41	14.56	10	18	300.46	23.88	17	26	329.66	25.16	14	22	334.39	24.63	13	21	416.78	28.05	17	29	447.2	36.08	19	27	934	103.812	5.60498
2527181899	H567DRAFT_01933 histidinol phosphate aminotransferase apoenzyme [Desulfobacterium anilini DSM 4660 : H567DRAFT_scaffold00009.9]	47.81	1	13	13	37	8.45397e+07	4.9083e+07	0	0	0	1.15414e+08	1.65972e+08	0	88.87	15.85	5	6	59.3	19.4	5	6													120.19	16.39	5	8	321.99	45.08	12	17					366	40.8057	6.45557
2527180405	H567DRAFT_00437 TIGR00255 family protein [Desulfobacterium anilini DSM 4660 : H567DRAFT_scaffold00002.2]	47.78	1	13	13	67	113727710	1.09725e+08	2.97076e+07	7.12262e+07	1.19771e+08	1.81307e+08	1.41218e+08	3.45195e+07	172.14	37.88	9	10	218.33	26.62	7	11	45.83	14.68	3	3	83.05	17.41	5	7	82.94	17.75	4	6	165.69	20.82	5	7	251.78	35.15	9	15	104.54	21.84	6	8	293	33.3771	5.10986
2527180085	H567DRAFT_00117 prephenate dehydrogenase [Desulfobacterium anilini DSM 4660 : H567DRAFT_scaffold00001.1]	47.76	1	8	8	25	9.35659e+07	6.10787e+07	4.49541e+07	4.16361e+07	1.41594e+08	9.42015e+07	8.10184e+07	4.64281e+07	67.73	15.67	3	4	103.86	13.81	3	5	49.2	16.04	3	3	29.63	9.33	2	2		0			93.01	14.55	3	4	78.75	22.39	3	3	77.34	15.67	3	4	268	28.7306	5.61768
2527181719	H567DRAFT_01753 SSU ribosomal protein S1P [Desulfobacterium anilini DSM 4660 : H567DRAFT_scaffold00008.8]	47.64	1	16	16	89	1.75956e+08	5.04739e+07	9.29182e+07	0	3.55158e+08	1.75043e+08	3.34765e+08	1.43754e+08	340.49	23	8	12	87.7	13.14	4	6	83.53	16.02	6	6					299.64	29.57	11	16	134.39	22.38	8	10	501	36.96	13	20	367.63	39.43	12	19	487	53.4066	4.97021
2527182855	H567DRAFT_02890 hypothetical protein [Desulfobacterium anilini DSM 4660 : H567DRAFT_scaffold00023.23]	47.56	1	3	3	8	2.71247e+08	4.34937e+08	2.99101e+08	1.95925e+08	2.98554e+08	3.09603e+07	1.66678e+08	2.30964e+08	125.81	47.56	3	6		0				0				0				0				0			40.6	36.59	2	2		0			82	9.39473	4.84326
2527183503	H567DRAFT_03539 Alcohol dehydrogenase, class IV [Desulfobacterium anilini DSM 4660 : H567DRAFT_scaffold00040.40]	47.53	1	15	15	115	2.69084e+08	8.67786e+08	1.12617e+08	4.23756e+08	3.82777e+08	3.76618e+08	3.02988e+08	7.15292e+07	325.6	29.09	8	16	514.97	30.65	9	21	133.68	15.84	5	7	295.01	33.51	10	17	151.26	18.18	6	10	267.36	27.27	9	17	324.89	38.44	11	20	100.89	15.84	5	7	385	40.9643	4.93213
2527181160	H567DRAFT_01192 hypothetical protein [Desulfobacterium anilini DSM 4660 : H567DRAFT_scaffold00004.4]	47.13	1	5	5	66	1069425216	1.30495e+09	6.11173e+08	9.39339e+08	6.21671e+08	9.64772e+08	8.86302e+08	4.39193e+08	488.97	35.63	3	15	338.52	47.13	4	13	275.78	35.63	3	7	120.53	36.78	3	5	37.83	35.63	2	2	71.25	47.13	4	5	193.5	47.13	4	9	285.26	35.63	3	10	87	9.98289	5.45264
2527180608	H567DRAFT_00640 cysteinyl-tRNA synthetase [Desulfobacterium anilini DSM 4660 : H567DRAFT_scaffold00002.2]	47.1	1	18	18	120	2.77083e+08	2.68159e+08	1.99275e+08	1.56804e+08	2.47562e+08	2.38097e+08	2.09386e+08	1.29727e+08	334.93	29.25	11	17	477.54	31.33	11	20	206.19	19.5	8	12	179.21	16.18	7	12	253.14	15.15	6	10	159.44	18.46	8	11	478.86	41.08	15	24	314.56	25.73	10	14	482	53.4601	5.45264
2527183587	H567DRAFT_03623 Lysine methyltransferase [Desulfobacterium anilini DSM 4660 : H567DRAFT_scaffold00044.44]	47.06	1	8	8	46	1.27037e+08	1.12438e+08	1.35036e+08	6.70822e+07	1.00002e+08	1.10546e+08	1.09178e+08	5.26473e+07	149.26	30.32	5	8	117.78	20.81	4	6	270.63	31.22	5	8	73.35	21.27	4	5		0			93	11.76	2	3	181.65	30.32	5	7	163.77	40.27	6	9	221	24.9199	5.70654
2527183163	H567DRAFT_03198 cold-shock DNA-binding protein family [Desulfobacterium anilini DSM 4660 : H567DRAFT_scaffold00029.29]	46.97	1	2	2	20	8.26302e+09	2844442757	3.19926e+09	1.18161e+09	3457217862	7.1351e+08	1.84562e+09	3.41398e+09		0				0			155.34	46.97	2	7		0				0				0				0			353.15	46.97	2	13	66	7.14563	7.25439
2527182482	H567DRAFT_02516 TRAP-type C4-dicarboxylate transport system, substrate-binding protein [Desulfobacterium anilini DSM 4660 : H567DRAFT_scaffold00016.16]	46.93	1	12	12	39	4.75562e+08	9.34565e+08	3.21436e+08	7.87195e+08	0	0	1.00894e+08	7.47453e+07	144.84	20.67	4	7	231.26	34.64	7	11	166.62	19.55	5	8	184.34	17.04	6	9										0			34	13.97	3	4	358	39.8034	7.45947
2527181294	H567DRAFT_01326 TRAP-type C4-dicarboxylate transport system, substrate-binding protein [Desulfobacterium anilini DSM 4660 : H567DRAFT_scaffold00005.5]	46.92	1	14	14	146	1.86722e+09	1.79299e+09	1.39362e+09	1.82475e+09	1.04377e+08	1.07215e+09	3.31489e+08	7.32277e+08	523.6	41.94	12	26	595.29	31.96	10	22	294.81	29.33	10	18	361.48	31.67	10	20	102.27	19.35	5	6	366.46	33.43	9	17	269.05	24.93	7	13	671.77	35.78	10	24	341	37.6751	6.25244
2527180724	H567DRAFT_00756 hypothetical protein [Desulfobacterium anilini DSM 4660 : H567DRAFT_scaffold00003.3]	46.67	1	8	8	37	1.29583e+08	1.15565e+08	1.18696e+08	0	8.698e+07	1.21026e+08	7.27255e+07	6.56676e+07	134.65	28.72	4	6	91.49	17.95	3	5	69.15	10.26	2	3					61.45	20	3	5	60.85	17.95	4	5	170.69	33.33	5	9	91.95	14.36	2	4	195	21.8525	5.71924
2527182372	H567DRAFT_02406 Methylase involved in ubiquinone/menaquinone biosynthesis [Desulfobacterium anilini DSM 4660 : H567DRAFT_scaffold00015.15]	46.58	1	8	8	30	6.45115e+07	3.08999e+07	6.4086e+07	0	9.95893e+07	3.26018e+08	3.02796e+08	8.14873e+07	54.37	12.79	2	3	47.62	8.22	2	3	60.88	12.79	2	3					36.69	15.98	3	3	65.96	20.09	4	5	111.57	35.16	6	9	72.06	16.44	3	4	219	24.6445	6.62451
2527184065	H567DRAFT_04101 hypothetical protein [Desulfobacterium anilini DSM 4660 : H567DRAFT_scaffold00104.104]	46.55	1	2	2	2	0	0	0	0	0	0	6.1354e+07	63605176																									38.88	46.55	2	2		0			58	6.43231	5.78271
2527180437	H567DRAFT_00469 2-oxoglutarate ferredoxin oxidoreductase subunit alpha [Desulfobacterium anilini DSM 4660 : H567DRAFT_scaffold00002.2]	46.52	1	10	10	37	1.33281e+08	4.39589e+07	5.41331e+07	0	9.65594e+07	9.12317e+07	1.85e+08	0	77.93	19.78	5	6	59.26	10.31	3	4	80.1	23.4	6	7					143.21	23.12	5	8	54.78	25.63	5	6	140.62	20.06	5	6					359	39.4854	8.07471
2527181074	H567DRAFT_01106 uridylate kinase [Desulfobacterium anilini DSM 4660 : H567DRAFT_scaffold00004.4]	46.5	1	6	6	18	1.25178e+08	4.96936e+07	4.49246e+07	5.23831e+07	1.26771e+08	4.71321e+07	1.42089e+08	3.95309e+07		0			91.69	16.05	2	2	50.27	12.76	2	3	130.21	12.76	2	3	77.98	25.51	3	4	41.56	8.23	2	3	102.04	18.93	2	3		0			243	26.0597	6.12549
2527182382	H567DRAFT_02416 nickel transport protein [Desulfobacterium anilini DSM 4660 : H567DRAFT_scaffold00015.15]	46.36	1	5	5	44	6.87986e+08	5.53004e+08	4.76706e+08	2.7015e+08	1.57419e+08	2.46637e+08	3.68777e+08	3.20173e+08	107.02	38.18	4	6	61.58	29.09	3	3	46.55	29.09	3	6	40.89	19.09	2	3	52.22	17.27	2	4	65.09	28.18	3	5	128.07	46.36	5	9	125.45	46.36	5	8	110	12.1183	7.34229
2527182955	H567DRAFT_02990 thioredoxin [Desulfobacterium anilini DSM 4660 : H567DRAFT_scaffold00025.25]	46.36	1	4	4	18	1.19917e+08	127131614	5.88182e+07	0	86127776	3.42874e+07	9.20984e+07	4.71227e+07	39.06	18.18	2	2	94.05	28.18	2	3	98.99	27.27	2	3					97.74	27.27	2	3		0			83.84	18.18	2	3	100.54	38.18	3	4	110	11.813	5.19873
2527183290	H567DRAFT_03325 hypothetical protein [Desulfobacterium anilini DSM 4660 : H567DRAFT_scaffold00033.33]	46.3	1	3	3	5	1.2811e+08	0	0	0	1.32561e+08	0	0	0	78.34	33.33	2	3													26.13	46.3	2	2													54	6.1391	4.93213
2527182222	H567DRAFT_02256 Cytidylate kinase [Desulfobacterium anilini DSM 4660 : H567DRAFT_scaffold00013.13]	46.12	1	10	10	49	7.58993e+07	6.44101e+07	0	9.04792e+07	3.20055e+08	3.34721e+08	2.95654e+08	2.54978e+07	68.73	10.19	2	4	50.74	14.56	3	4					72.6	25.24	5	7	200.48	19.42	4	8	77.62	32.52	6	9	290.61	39.32	7	13	54.09	18.93	3	4	206	23.193	6.81494
2527183539	H567DRAFT_03575 hydroxylamine reductase precursor (EC 1.7.99.1) [Desulfobacterium anilini DSM 4660 : H567DRAFT_scaffold00041.41]	46.03	1	18	18	70	1.80028e+08	1.70811e+08	1.69858e+08	1.11841e+08	1.05071e+08	9.11004e+07	1.0537e+08	1.15875e+08	238.78	18.67	7	12	131.18	21.81	8	11	254.7	19.41	7	12	138.46	13.12	6	8		0			195.89	10.54	4	5	190.33	20.33	8	10	173.24	26.43	9	12	541	58.7182	6.32861
2527181116	H567DRAFT_01148 Isoleucyl-tRNA synthetase [Desulfobacterium anilini DSM 4660 : H567DRAFT_scaffold00004.4]	46.02	1	30	30	159	303555962	2.01471e+08	2.18365e+08	1.52261e+08	2.56767e+08	3.11212e+08	3.14914e+08	1.28705e+08	396.06	24.19	14	21	309.59	23.33	15	23	198.22	18.82	13	17	156.93	10.32	8	11	142.14	18.28	12	16	333.17	20.75	13	22	346	25.91	18	29	317.94	19.89	14	20	930	105.953	6.27783
2527181689	H567DRAFT_01723 trigger factor [Desulfobacterium anilini DSM 4660 : H567DRAFT_scaffold00007.7]	46.01	1	14	14	134	4.51862e+08	5.08377e+08	4.4163e+08	2.81526e+08	6.02729e+08	4.18614e+08	5.70722e+08	2.40242e+08	390.68	36.9	10	18	347.8	25.97	7	15	481.16	36.22	10	20	512.11	31.21	10	19	147.95	19.13	7	10	350.86	28.93	7	13	520.46	36.22	11	22	453.94	27.56	8	17	439	49.507	4.95752
2527181376	H567DRAFT_01408 hypothetical protein [Desulfobacterium anilini DSM 4660 : H567DRAFT_scaffold00005.5]	45.97	1	12	12	53	1.21199e+08	1.02741e+08	6.3551e+07	89004523	1.06614e+08	9.15445e+07	1.07032e+08	6.30031e+07	168.99	27.87	7	11	181.71	17.6	5	8	28.51	6.6	2	3	149.32	6.11	2	5	142.02	11.25	3	4	201.9	18.09	5	7	121.92	17.11	5	8	182.06	14.91	4	7	409	44.65	6.12549
2527181092	H567DRAFT_01124 methylmalonyl-CoA mutase [Desulfobacterium anilini DSM 4660 : H567DRAFT_scaffold00004.4]	45.89	1	19	19	108	3.1922e+08	2.91744e+08	3.17145e+08	2.40178e+08	1.32171e+08	2.32713e+08	1.23565e+08	6.70606e+07	337.19	30.54	12	19	332.36	27.68	10	19	445.05	31.25	12	20	232.88	15.36	6	12	80.36	9.82	4	6	143.88	15.18	6	10	396.01	15.54	6	12	140.21	16.43	5	10	560	62.3376	5.49072
2527180189	H567DRAFT_00221 citrate synthase [Desulfobacterium anilini DSM 4660 : H567DRAFT_scaffold00001.1]	45.89	1	13	13	43	272122990	0	1.14261e+08	9.95122e+07	2.81935e+08	2.79533e+08	2.81383e+08	6.34944e+07	216.94	28.77	8	11					96.34	6.85	3	4	63.99	7.76	3	4	126.18	26.94	7	7	55.85	5.94	3	4	163.24	15.98	6	9	61.81	11.87	4	4	438	49.8293	6.354
2527180192	H567DRAFT_00224 hypothetical protein [Desulfobacterium anilini DSM 4660 : H567DRAFT_scaffold00001.1]	45.83	1	4	4	34	3.30038e+08	3.36336e+08	2.14213e+08	7.79826e+07	0	1.80633e+08	2.43586e+08	1.06192e+08	206.91	45.83	4	9	132.8	45.83	4	6	38.84	26.04	2	3	94.16	26.04	2	3						0			232.76	45.83	4	7	152.86	45.83	4	6	96	10.6734	4.75439
2527181319	H567DRAFT_01351 Response regulator containing CheY-like receiver, AAA-type ATPase, and DNA-binding domains [Desulfobacterium anilini DSM 4660 : H567DRAFT_scaffold00005.5]	45.68	1	7	7	51	2.82818e+08	1.1638e+08	2.31637e+08	1.15537e+08	2.00055e+08	1.27737e+08	2.20342e+08	1.16127e+08	163.24	35.8	5	8	128.54	18.52	3	5	232.03	30.86	5	9	67.15	18.52	2	3	176.97	27.16	5	9	208.32	24.69	4	7	159.77	21.6	3	6	129.65	25.31	3	4	162	18.9226	5.22412
2527181792	H567DRAFT_01826 Predicted metal-binding protein [Desulfobacterium anilini DSM 4660 : H567DRAFT_scaffold00008.8]	45.61	1	4	4	20	1.55546e+08	5.22858e+08	1.14301e+09	3.85401e+08	8.63932e+08	0	1.89543e+08	4.74738e+08		0			51.9	17.54	2	2		0			52.8	27.19	3	4	84.82	28.95	2	3					134.62	35.96	2	5	192.54	35.96	3	6	114	12.2129	7.12256
2527181992	H567DRAFT_02026 MinD superfamily P-loop ATPase, contains an inserted ferredoxin domain [Desulfobacterium anilini DSM 4660 : H567DRAFT_scaffold00010.10]	45.42	1	9	9	67	3.96708e+08	2.24911e+08	2.37868e+08	2.84512e+08	4.61864e+08	3.74611e+08	3.13398e+08	101460361	197.45	22.54	4	10	131.96	25.7	5	7	144.9	22.89	5	9	126.04	33.1	7	10	109.56	15.49	3	7	103	29.93	7	9	101.54	34.15	6	11	77.63	11.62	3	4	284	30.5649	5.05908
2527183987	H567DRAFT_04023 tungsten-dependent benzoyl-CoA reductase-related protein bamD [Desulfobacterium anilini DSM 4660 : H567DRAFT_scaffold00076.76]	45.41	1	9	15	95	5.3291e+08	4.39537e+08	2.97643e+08	6.14043e+08	545368719	511067808	4.3949e+08	2.56589e+08	323.3	26.76	8	17	207.47	21.89	6	8	181.5	17.3	6	8	291.91	29.19	8	13	142.94	27.84	11	14	94.61	18.11	6	8	260.17	28.92	10	15	242.01	24.59	7	12	370	41.5517	6.1001
2527180137	H567DRAFT_00169 dephospho-CoA kinase [Desulfobacterium anilini DSM 4660 : H567DRAFT_scaffold00001.1]	45.38	1	18	18	102	3.46273e+08	1.96738e+08	4.00755e+08	2.2322e+08	7.4221e+08	7.6537e+08	4.21487e+08	2.91665e+08	361.64	26.47	7	12	283.54	21.85	6	10	193.52	25.21	10	12	294.23	23.74	8	13	307.63	30.46	10	15	289.53	26.89	9	15	281.38	27.52	9	14	166.94	26.89	9	11	476	54.2403	5.99854
2527182992	H567DRAFT_03027 4-hydroxybutyryl-CoA dehydratase / vinylacetyl-CoA-Delta-isomerase [Desulfobacterium anilini DSM 4660 : H567DRAFT_scaffold00025.25]	45.32	1	15	15	53	2.54853e+08	2.05826e+08	0	1.29206e+08	2.19453e+08	1.39099e+08	4.42038e+08	2.11808e+08	235.09	24.32	7	12	57.03	3.95	2	4					46.04	7.07	3	4	87.32	13.1	6	6	48.69	6.86	3	4	208.28	26.4	9	12	203.41	23.28	7	11	481	53.5738	6.53662
2527181222	H567DRAFT_01254 Coenzyme PQQ synthesis protein D (PqqD) [Desulfobacterium anilini DSM 4660 : H567DRAFT_scaffold00005.5]	45.16	1	4	4	13	2.42968e+08	1.78084e+08	0	0	2.06181e+08	62774884	1.93492e+08	1.56142e+07		0			97.08	20.43	2	3									46.43	24.73	2	3		0			115.58	45.16	4	7		0			93	10.5772	4.4624
2527183091	H567DRAFT_03126 acetoin utilization protein AcuB [Desulfobacterium anilini DSM 4660 : H567DRAFT_scaffold00027.27]	44.98	1	8	8	29	1.39962e+08	2.30621e+08	2.95665e+07	1.56881e+08	0	6.24217e+07	1.29205e+08	0	86.35	27.51	5	8	131.05	31.88	6	8	46.17	12.66	2	2	52.54	6.99	2	3						0			160.91	30.13	5	8					229	25.8767	8.85107
2527182138	H567DRAFT_02172 Aspartate/methionine/tyrosine aminotransferase [Desulfobacterium anilini DSM 4660 : H567DRAFT_scaffold00012.12]	44.95	1	13	14	74	3.05443e+08	2.2884e+08	196356767	2.4101e+08	4.22069e+08	3.98537e+08	4.66758e+08	1.23758e+08	128.6	10.55	3	6	275.28	33.94	9	13	97.01	15.37	5	6	159.74	15.14	6	9	248.78	18.58	5	8	250.73	23.39	7	12	293.93	25	8	11	223.73	16.28	5	9	436	47.9998	6.02393
2527183154	H567DRAFT_03189 Cyclic nucleotide-binding domain-containing protein [Desulfobacterium anilini DSM 4660 : H567DRAFT_scaffold00029.29]	44.94	1	7	7	38	7.67338e+07	2.66374e+08	6.97236e+07	1.10374e+08	9.25436e+07	1.04851e+08	6.31026e+07	3.16226e+07	113.09	16.46	2	4	147.99	33.54	5	8	45.66	12.66	2	3	134.63	33.54	5	8	134.79	13.92	2	3	102.51	27.85	4	6	153.54	19.62	3	4	83.82	14.56	2	2	158	18.0993	5.94775
2527180388	H567DRAFT_00420 ATP synthase F1 subcomplex epsilon subunit [Desulfobacterium anilini DSM 4660 : H567DRAFT_scaffold00002.2]	44.93	1	4	4	46	223539661	1.40268e+08	1.82583e+08	2.38894e+08	4.53211e+08	2.1499e+08	4.3844e+08	3.04447e+08		0			153.07	21.74	3	6	120.75	14.49	2	4	76.13	37.68	3	5	179.66	44.93	4	7	164.22	44.93	4	7	116.83	44.93	4	7	176.08	44.93	4	10	138	15.0791	8.44092
2527180517	H567DRAFT_00549 translation elongation factor P (EF-P) [Desulfobacterium anilini DSM 4660 : H567DRAFT_scaffold00002.2]	44.92	1	7	7	39	4.80468e+08	1.74643e+08	3.50733e+08	0	3.87076e+08	2.58988e+08	4.13372e+08	2.53195e+08	99.99	17.65	3	5	90.32	13.9	2	4	127.21	20.86	3	5					105.79	35.29	5	6	141.51	31.02	5	7	130.29	20.86	3	6	123.39	36.9	5	6	187	21.4078	4.91943
2527183631	H567DRAFT_03667 Response regulator containing CheY-like receiver, AAA-type ATPase, and DNA-binding domains [Desulfobacterium anilini DSM 4660 : H567DRAFT_scaffold00046.46]	44.81	1	5	5	41	2.16632e+08	3.47468e+08	2.04541e+08	1.53254e+08	1.12622e+08	0	1.65627e+08	4.96438e+07	147.18	33.12	4	8	454.89	44.81	5	12	197.86	26.62	3	7	139.79	18.83	2	4	22.31	17.53	2	2					129.99	33.12	4	8		0			154	17.5884	6.0874
2527181475	H567DRAFT_01508 hypothetical protein [Desulfobacterium anilini DSM 4660 : H567DRAFT_scaffold00006.6]	44.79	1	8	8	21	4.83259e+07	1.31093e+08	3.71989e+07	6.09476e+07	0	0	0	0	78.02	11.2	2	2	249.87	42.08	7	12	22.07	11.2	2	2	76.05	12.74	3	5																	259	27.3713	6.354
2527180220	H567DRAFT_00252 tyrosyl-tRNA synthetase [Desulfobacterium anilini DSM 4660 : H567DRAFT_scaffold00001.1]	44.74	1	13	13	125	2.77435e+08	2.21431e+08	2.5322e+08	2.54451e+08	4.24687e+08	4.22781e+08	3.45009e+08	1.39506e+08	434.27	42.79	11	19	300.05	25.43	7	14	228.06	27.87	7	12	241.15	21.76	7	13	286.88	41.32	11	17	215.66	24.94	7	11	523.74	43.03	12	24	355.48	27.63	8	15	409	46.1845	6.12549
2527181630	H567DRAFT_01664 hypothetical protein [Desulfobacterium anilini DSM 4660 : H567DRAFT_scaffold00007.7]	44.57	1	8	8	39	6.86313e+07	9.1108e+07	1.20143e+08	8.00432e+07	64860072	1.01707e+08	8.12813e+07	6.32896e+07	150.46	24.64	4	7	98.79	18.48	4	6	57.45	18.48	4	5	55.85	20.29	4	6		0			30.47	11.23	3	3	74.71	20.65	4	6	158.28	22.83	4	6	276	30.6726	5.04639
2527181487	H567DRAFT_01520 type VI secretion system protein ImpC [Desulfobacterium anilini DSM 4660 : H567DRAFT_scaffold00006.6]	44.56	1	17	17	118	7.29339e+08	8.92846e+08	3.9933e+08	6.56815e+08	4.47577e+08	6.49014e+08	3.13952e+08	1.08601e+08	577.21	28.43	11	21	533.19	27.42	10	20	363.38	19.15	7	11	389.66	20.77	8	13	403.7	21.98	9	17	366.08	27.02	8	15	372.85	29.23	9	14	93.82	14.92	6	7	496	55.8696	5.5415
2527181073	H567DRAFT_01105 translation elongation factor Ts (EF-Ts) [Desulfobacterium anilini DSM 4660 : H567DRAFT_scaffold00004.4]	44.5	1	8	8	78	4.25141e+08	1.60583e+08	5.51313e+08	1.24879e+08	1.31315e+09	1.13329e+09	1.2954e+09	4.13997e+08	182.4	22.5	4	9	74.61	22.5	4	5	185.48	27	5	9	131.59	18.5	3	5	232.62	27	5	12	208.18	27	5	11	259.18	34	6	16	214.1	35	6	11	200	22.0493	5.78271
2527181329	H567DRAFT_01361 aldehyde oxidoreductase [Desulfobacterium anilini DSM 4660 : H567DRAFT_scaffold00005.5]	44.41	1	27	27	85	0	0	0	0	0	0	3.65089e+08	1.17758e+09																									551.92	20.34	13	24	1626.53	42.6	26	61	885	94.7962	6.18896
2527182802	H567DRAFT_02837 carboxyl-terminal processing protease [Desulfobacterium anilini DSM 4660 : H567DRAFT_scaffold00022.22]	44.37	1	15	15	98	2.04231e+08	2.15919e+08	1.42114e+08	1.12544e+08	1.18454e+08	1.36887e+08	1.9882e+08	6.54119e+07	414.36	34.68	11	21	261.13	25.9	8	14	221.54	23.2	7	10	177.29	21.4	6	9	220.3	16.89	5	7	231.76	15.32	5	8	394.65	37.39	12	19	181.86	17.57	6	10	444	48.4029	5.18604
2527182268	H567DRAFT_02302 NAD(P)H-nitrite reductase [Desulfobacterium anilini DSM 4660 : H567DRAFT_scaffold00013.13]	44.35	1	9	9	62	2.79876e+08	2.16339e+08	1.55908e+08	2.20294e+08	3.19473e+08	2.91519e+08	3.31419e+08	2.24561e+08	329.3	41.3	6	14	189.31	10.43	3	5	66.76	22.17	4	6	99.21	18.26	3	5	68.82	22.61	4	6	53.92	15.22	3	3	318.68	27.83	5	14	235.82	41.3	7	9	230	24.7414	7.51807
2527180296	H567DRAFT_00328 ornithine carbamoyltransferase [Desulfobacterium anilini DSM 4660 : H567DRAFT_scaffold00001.1]	44.33	1	10	10	36	1.37672e+08	2.45124e+08	0	6.85095e+07	2.10295e+08	2.30945e+08	211870770	2.86274e+07	30.45	12.33	2	2	260.89	28.67	7	10					103.39	7	2	3	117.04	15.67	4	6	76.08	22	4	5	214.38	33.33	7	10		0			300	33.4884	6.45557
2527181738	H567DRAFT_01772 Nucleotide-binding universal stress protein, UspA family [Desulfobacterium anilini DSM 4660 : H567DRAFT_scaffold00008.8]	44.15	1	10	10	26	2.66172e+07	4.86354e+07	0	1.84522e+07	2.1993e+08	1.31123e+08	8.69202e+07	0	39	12.04	2	2		0								0			180.89	33.44	7	11	76.39	12.04	3	4	255.08	26.09	6	9					299	32.9675	9.5835
2527183314	H567DRAFT_03349 Predicted periplasmic or secreted lipoprotein [Desulfobacterium anilini DSM 4660 : H567DRAFT_scaffold00034.34]	44.05	1	5	5	19	1.28478e+08	1.07428e+08	1.5215e+08	1.12707e+08	0	0	2.06697e+07	1.25562e+08	248.08	33.93	4	6	125.23	16.07	2	4		0				0				0				0			70.19	16.07	2	2	349.05	44.05	5	7	168	17.7074	4.98291
2527180339	H567DRAFT_00371 Coenzyme F420-reducing hydrogenase, delta subunit [Desulfobacterium anilini DSM 4660 : H567DRAFT_scaffold00002.2]	43.94	1	2	2	5	6.52744e+07	0	0	0	0	0	0	0	78.51	43.94	2	5																													66	7.33567	8.76318
2527183282	H567DRAFT_03317 benzoate-CoA ligase (EC 6.2.1.25) [Desulfobacterium anilini DSM 4660 : H567DRAFT_scaffold00033.33]	43.92	1	13	13	23	0	0	0	0	8.95358e+08	0	0	0																	364.87	43.92	13	23													510	57.1553	6.0874
2527183736	H567DRAFT_03772 SSU ribosomal protein S13P [Desulfobacterium anilini DSM 4660 : H567DRAFT_scaffold00051.51]	43.9	1	5	5	22	1.95266e+08	5.63351e+07	0	6.91096e+07	2.24901e+08	1.51054e+08	2.74109e+08	1.18682e+08	206.5	34.15	4	5		0								0			46.82	21.14	2	2	59.21	30.89	3	5	340.43	30.89	3	6	168.1	30.89	3	4	123	13.9386	10.9458
2527181546	H567DRAFT_01579 ketopantoate reductase (EC 1.1.1.169) [Desulfobacterium anilini DSM 4660 : H567DRAFT_scaffold00006.6]	43.81	1	10	10	63	1.54856e+08	1.13307e+08	4.81004e+07	1.21937e+08	1.30978e+08	1.52932e+08	1.02444e+08	2.24045e+07	383.86	31.43	7	15	221.98	20	4	7	29.99	20.32	4	4	191.31	30.48	7	9	242.72	20.32	4	7	186.36	20.32	4	6	350.42	32.7	7	11	50.86	15.24	3	4	315	33.9679	5.49072
2527182948	H567DRAFT_02983 Short-chain dehydrogenase [Desulfobacterium anilini DSM 4660 : H567DRAFT_scaffold00024.24]	43.8	1	6	8	72	2.38167e+08	7.92625e+08	1.33286e+09	3.17159e+08	6.05024e+09	2.16623e+09	4.55819e+08	2.4552e+08	331.77	35.04	6	10	351.4	39.78	7	12	204.05	31.75	5	6	238.14	39.78	7	10		0			317.74	35.04	6	12	222.15	43.8	8	13	132.01	29.56	6	9	274	28.8485	6.0874
2527183214	H567DRAFT_03249 seryl-tRNA synthetase [Desulfobacterium anilini DSM 4660 : H567DRAFT_scaffold00031.31]	43.78	1	15	15	73	1.35632e+08	1.38731e+08	1.06574e+08	1.05425e+08	1.83422e+08	1.57898e+08	1.35102e+08	6.92081e+07	253.26	13.82	5	8	182.71	17.28	7	9	113.34	23.96	8	10	90.67	8.99	4	4	274.31	26.5	9	14	251.1	15.67	5	9	188.29	30.41	10	13	141.7	14.29	5	6	434	49.4653	6.01123
2527182353	H567DRAFT_02387 metallo-beta-lactamase family protein [Desulfobacterium anilini DSM 4660 : H567DRAFT_scaffold00015.15]	43.74	1	16	16	90	2.86003e+08	2.806e+08	2.2176e+08	1.57846e+08	1.76724e+08	154537433	3.31049e+08	1.09265e+08	185.87	21.68	8	14	261.47	16.82	8	12	209.96	14.95	7	9	93.61	8.79	4	6	143.29	14.21	6	9	219.62	17.2	6	8	386.59	33.46	12	21	226.46	21.68	8	11	535	60.6036	6.45557
2527183723	H567DRAFT_03759 SSU ribosomal protein S17P [Desulfobacterium anilini DSM 4660 : H567DRAFT_scaffold00051.51]	43.68	1	4	4	8	1.25514e+08	0	3.94651e+07	25563469	8.47232e+07	0	6.05138e+07	0	61.57	22.99	2	3						0				0			51.73	33.33	3	5						0							87	10.0916	10.2427
2527180790	H567DRAFT_00822 UDP-glucose 4-epimerase [Desulfobacterium anilini DSM 4660 : H567DRAFT_scaffold00003.3]	43.57	1	10	10	21	0	3.94256e+08	0	0	1.20673e+08	8.73035e+07	1.15263e+08	2.54826e+07					33	13.48	2	2									100.66	32.92	8	10	56.39	5.96	2	3	133.41	27.59	5	6		0			319	35.5814	6.60986
2527182253	H567DRAFT_02287 L-glutamine synthetase [Desulfobacterium anilini DSM 4660 : H567DRAFT_scaffold00013.13]	43.44	1	13	13	64	1.02707e+08	1.19151e+08	2.08705e+07	1.0778e+08	2.77071e+08	2.08952e+08	1.96805e+08	3.12328e+07	101.26	12.44	3	5	201.22	24.43	6	11	29.48	6.56	2	3	39.66	8.6	3	5	263.87	27.83	8	14	230.55	19.23	5	10	271.62	23.53	8	14	41.86	9.05	2	2	442	50.6281	6.02393
2527180001	H567DRAFT_00033 DNA polymerase III, beta subunit [Desulfobacterium anilini DSM 4660 : H567DRAFT_scaffold00001.1]	43.4	1	13	13	97	3.25958e+08	3.72179e+08	3.39366e+08	1.80379e+08	2.18356e+08	1.7252e+08	2.12801e+08	8.69824e+07	367.42	29.65	8	12	437.45	31.54	9	16	242.99	31	9	11	194.1	24.8	7	9	195.93	21.83	7	11	361.31	19.68	6	10	412.94	35.85	11	17	250.2	25.61	7	11	371	41.4486	5.30029
2527181318	H567DRAFT_01350 D-fructose 1,6-bisphosphatase (EC 3.1.3.11) [Desulfobacterium anilini DSM 4660 : H567DRAFT_scaffold00005.5]	43.35	1	12	12	87	4.66768e+08	7.27415e+08	2.70383e+08	1.37963e+08	2.60327e+08	2.83241e+08	2.67236e+08	130883293	389.63	39.02	10	18	566.4	34.1	10	17	228.26	20.52	5	9	96.31	14.45	4	5	169.7	23.41	5	7	151.24	11.27	3	5	440.29	31.79	8	15	228.96	22.54	6	11	346	38.3387	5.70654
2527183058	H567DRAFT_03093 3-keto-5-aminohexanoate cleavage enzyme [Desulfobacterium anilini DSM 4660 : H567DRAFT_scaffold00027.27]	43.32	1	7	7	21	1.56912e+08	2.3325e+08	1.14613e+08	135732202	0	0	21751334	5.86254e+07	102.42	19.22	4	6	84.49	14.66	3	4	69.82	19.22	3	3		0											35.17	9.77	2	3	67.08	21.82	4	5	307	33.6092	5.56689
2527181816	H567DRAFT_01850 enoyl-CoA hydratase [Desulfobacterium anilini DSM 4660 : H567DRAFT_scaffold00008.8]	43.28	1	8	8	26	5.3312e+07	5.83007e+07	9.40139e+07	5.90497e+07	0	2.50501e+07	7.52227e+07	0	87.92	22.01	4	7	67.69	22.39	4	5	164.79	28.36	5	6	100.06	13.81	3	4					57.5	12.31	2	4		0							268	29.6193	6.55127
2527183542	H567DRAFT_03578 Cupin domain-containing protein [Desulfobacterium anilini DSM 4660 : H567DRAFT_scaffold00041.41]	43.27	1	2	2	2	88008266	7.26237e+07	0	0	0	0	0	6.753e+07		0				0																							44.23	43.27	2	2	104	11.6371	6.04932
2527182794	H567DRAFT_02829 hypothetical protein [Desulfobacterium anilini DSM 4660 : H567DRAFT_scaffold00021.21]	43.25	1	8	8	45	7.4388e+07	5.48536e+07	4.11724e+07	5.2661e+07	277945101	2.00272e+08	2.25428e+08	4.47832e+07	149.39	19.84	4	7		0			37.86	10.32	2	2		0			217.28	26.59	4	8	160.87	26.59	4	7	368.85	43.25	8	17	58.61	14.68	3	4	252	29.3677	7.10791
2527183206	H567DRAFT_03241 Methylene-tetrahydrofolate reductase C terminal [Desulfobacterium anilini DSM 4660 : H567DRAFT_scaffold00031.31]	43.24	1	9	9	68	2.54106e+08	1.64486e+08	1.78346e+08	1.45232e+08	2.52441e+08	2.54539e+08	3.0587e+08	1.49096e+08	243.72	31.08	6	13	61.25	20.72	4	5	73.28	25.23	5	7	51.08	12.16	3	4	186.3	35.14	7	10	99.6	29.28	6	7	155.81	34.23	6	11	156.94	30.18	6	11	222	24.6073	5.56689
2527181038	H567DRAFT_01070 serine protease Do [Desulfobacterium anilini DSM 4660 : H567DRAFT_scaffold00004.4]	43.15	1	15	15	116	6.62138e+08	6.71e+08	4.9244e+08	3.28532e+08	2.43517e+08	4.2295e+08	3.1829e+08	3.34019e+08	398.73	29.67	11	17	326.42	30.71	11	22	237.18	28.63	10	14	172.72	19.29	7	10	53.87	10.79	4	5	209.49	22.82	9	13	390.77	37.34	13	19	317.59	31.95	11	16	482	51.3429	5.94775
2527182371	H567DRAFT_02405 iron complex transport system substrate-binding protein [Desulfobacterium anilini DSM 4660 : H567DRAFT_scaffold00015.15]	43.13	1	13	13	115	4.1388e+08	4.81366e+08	3.00745e+08	2.60634e+08	2.77812e+08	3.73099e+08	4.23777e+08	1.1824e+08	405.78	31.28	8	20	480.01	31.75	8	19	350.6	33.65	9	13	87.09	24.41	6	8	317	17.06	4	9	369.66	23.46	7	14	551.79	32.94	8	21	210.46	21.8	6	11	422	46.5623	7.25439
2527182912	H567DRAFT_02947 Adenylosuccinate lyase (EC 4.3.2.2) [Desulfobacterium anilini DSM 4660 : H567DRAFT_scaffold00024.24]	43.06	1	15	15	73	1.03737e+08	7.58375e+07	3.53519e+07	8.21275e+07	1.59946e+08	1.48432e+08	1.29458e+08	4.15818e+07	288	22.92	7	11	251.89	14.81	4	9	56.49	11.57	3	5	205.85	16.9	5	7	276.15	16.67	6	11	196.99	17.59	5	7	376.07	28.47	9	15	94.31	21.99	6	8	432	48.9957	6.84424
2527182880	H567DRAFT_02915 branched-chain amino acid transport system substrate-binding protein [Desulfobacterium anilini DSM 4660 : H567DRAFT_scaffold00023.23]	42.86	1	12	12	30	0	6.96082e+07	47403780	0	3.10404e+08	7.39667e+07	0	1.33967e+08						0				0							142.58	29.06	9	15	60.84	5.57	2	4					282.46	31.96	8	11	413	45.5653	6.15088
2527182998	H567DRAFT_03033 CBS-domain-containing membrane protein [Desulfobacterium anilini DSM 4660 : H567DRAFT_scaffold00025.25]	42.79	1	5	5	12	8.33178e+07	6.73258e+07	68589426	70760606	0	0	6.90036e+07	0	104.22	12.44	2	3	90.22	26.87	3	4		0				0											155.36	22.89	3	5					201	21.342	5.43994
2527182345	H567DRAFT_02379 hypothetical protein [Desulfobacterium anilini DSM 4660 : H567DRAFT_scaffold00014.14]	42.68	1	5	5	51	2.28377e+08	2.70433e+07	6.32426e+08	1.05697e+08	5.67264e+08	2.57134e+08	3.04756e+08	1.26315e+08	533.72	37.2	4	13		0			94.66	13.41	2	4		0			151.3	31.1	4	8	86.92	25.61	3	5	313.31	31.1	4	10	390.6	31.1	4	11	164	16.6768	4.09424
2527182435	H567DRAFT_02469 xanthine dehydrogenase accessory factor [Desulfobacterium anilini DSM 4660 : H567DRAFT_scaffold00016.16]	42.55	1	10	10	69	1.3523e+08	4.88775e+07	1.11864e+08	4.65064e+07	8.01341e+07	8.83395e+07	1.13224e+08	7.0532e+07	500.15	40.16	9	16	114.31	27.13	6	8	126.15	14.89	4	5	135.5	14.63	3	4	68.22	14.63	3	4	99.81	22.07	5	5	223.83	38.56	9	14	224.36	33.78	9	13	376	39.6839	5.79541
2527181642	H567DRAFT_01676 Adenylosuccinate synthetase [Desulfobacterium anilini DSM 4660 : H567DRAFT_scaffold00007.7]	42.42	1	13	13	60	1.2385e+08	8.7243e+07	3.08384e+07	1.08099e+08	1.78423e+08	1.18269e+08	1.71847e+08	4.62695e+07	120.14	18.65	6	7	49.57	13.99	4	4		0			128.16	17.72	5	9	144.96	18.41	4	8	59.39	20.28	5	6	306.51	39.86	12	18	84.98	16.55	5	8	429	46.6034	7.04932
2527181615	H567DRAFT_01649 periplasmic chaperone for outer membrane proteins Skp [Desulfobacterium anilini DSM 4660 : H567DRAFT_scaffold00007.7]	42.37	1	9	9	77	1.06655e+09	1.56973e+09	8.59143e+08	3.9895e+08	5.93975e+08	5.99529e+08	5.20283e+08	3.4468e+08	356.2	34.46	6	15	382.32	42.37	8	18	155.82	23.16	4	8	153.23	19.21	4	6	47.54	19.21	4	5	67.48	17.51	3	4	218.06	20.9	5	10	208.59	27.68	6	11	177	20.7696	5.85889
[truncated: 737 more rows]

## Sheet: raw data combined
Accession	Description	4-AB 1: Area	4-AB 2: Area	4-AB 3: Area	Ani 1: Area	Ani 2: Area	Ani 3: Area	Ben 1: Area	Ben 2: Area	Ben 3: Area	Phe 1:Area	Phe 2: Area	Phe 3: Area		Accession	Accession	Description	4-AB: Area	Aniline: Area	Benzoate: Area	Phenol: Area
[truncated: 1,189 more rows]

[truncated: 5 more sheets: average, STD, Z-Score, Z-Scores highest and lowest, Figure 3 log_area, Figure SI 9 log_area, volcano Ani vs. Phe]
